# Supplementary material for: The long noncoding RNA linc-NeD125 controls the expression of medulloblastoma driver genes by microRNA sponge activity
Source: Oncotarget. 2017 Mar 9;8(19):31003–15. doi: 10.18632/oncotarget.16049 (PMC5458184; doi:10.18632/oncotarget.16049)
Supplement: Supplementary file 2 [file oncotarget-08-31003-s002.xlsx]

## Sheet: Sheet1
microRNA	lincRNA	Tot Score	Tot Energy	Max Score	Max Energy	Strand	Len1	Len2	Positions
>>hsa-miR-15a-3p	linc ned 125	5 days, 21:00:00	-16.22	5 days, 21:00:00	-16.22	127	22	2687	2337
>>hsa-miR-16-1-3p	linc ned 125	5 days, 21:00:00	-13.67	5 days, 21:00:00	-13.67	129	22	2687	1362
>>hsa-miR-17-5p	linc ned 125	12 days, 4:00:00	-29.69	6 days, 4:00:00	-16.05	130	23	2687	1188 551
>>hsa-miR-19a-5p	linc ned 125	12 days, 8:00:00	-31.66	6 days, 7:00:00	-19.21	134	22	2687	828 1334
>>hsa-miR-19a-3p	linc ned 125	11 days, 23:00:00	-24.80	6 days, 2:00:00	-14.71	135	23	2687	1797 732
>>hsa-miR-19b-1-5p	linc ned 125	12 days, 11:00:00	-28.12	6 days, 12:00:00	-14.65	136	23	2687	828 1230
>>hsa-miR-19b-3p	linc ned 125	5 days, 21:00:00	-13.41	5 days, 21:00:00	-13.41	137	23	2687	1803
>>hsa-miR-19b-2-5p	linc ned 125	18 days, 7:00:00	-45.19	6 days, 12:00:00	-17.17	138	22	2687	829 1231 1334
>>hsa-miR-20a-5p	linc ned 125	12 days, 8:00:00	-32.67	6 days, 8:00:00	-16.56	139	23	2687	551 1188
>>hsa-miR-20a-3p	linc ned 125	5 days, 22:00:00	-12.98	5 days, 22:00:00	-12.98	140	22	2687	423
>>hsa-miR-26a-1-3p	linc ned 125	6 days, 2:00:00	-14.82	6 days, 2:00:00	-14.82	153	22	2687	543
>>hsa-miR-28-5p	linc ned 125	5 days, 23:00:00	-16.32	5 days, 23:00:00	-16.32	158	22	2687	247
>>hsa-miR-28-3p	linc ned 125	6 days, 21:00:00	-16.46	6 days, 21:00:00	-16.46	159	22	2687	707
>>hsa-miR-29a-5p	linc ned 125	5 days, 21:00:00	-10.29	5 days, 21:00:00	-10.29	160	22	2687	2076
>>hsa-miR-30a-3p	linc ned 125	5 days, 21:00:00	-18.10	5 days, 21:00:00	-18.10	163	22	2687	137
>>hsa-miR-32-3p	linc ned 125	17 days, 20:00:00	-24.53	6 days, 1:00:00	-9.63	167	22	2687	1822 664 2418
>>hsa-miR-92a-1-5p	linc ned 125	6 days, 0:00:00	-16.27	6 days, 0:00:00	-16.27	170	23	2687	2662
>>hsa-miR-93-5p	linc ned 125	6 days, 2:00:00	-16.30	6 days, 2:00:00	-16.30	173	23	2687	551
>>hsa-miR-93-3p	linc ned 125	5 days, 21:00:00	-12.47	5 days, 21:00:00	-12.47	174	22	2687	1002
>>hsa-miR-96-5p	linc ned 125	6 days, 11:00:00	-21.11	6 days, 11:00:00	-21.11	176	23	2687	1345
>>hsa-miR-98-3p	linc ned 125	6 days, 3:00:00	-10.46	6 days, 3:00:00	-10.46	179	22	2687	2015
>>hsa-miR-106a-5p	linc ned 125	12 days, 4:00:00	-31.56	6 days, 4:00:00	-16.29	193	23	2687	1188 551
>>hsa-miR-16-2-3p	linc ned 125	6 days, 4:00:00	-9.68	6 days, 4:00:00	-9.68	196	22	2687	1361
>>hsa-miR-199a-5p	linc ned 125	5 days, 22:00:00	-17.64	5 days, 22:00:00	-17.64	398	23	2687	1806
>>hsa-miR-148a-5p	linc ned 125	5 days, 20:00:00	-10.20	5 days, 20:00:00	-10.20	418	22	2687	337
>>hsa-miR-148a-3p	linc ned 125	12 days, 2:00:00	-31.03	6 days, 2:00:00	-15.97	419	22	2687	1801 1915
>>hsa-miR-30c-2-3p	linc ned 125	5 days, 20:00:00	-14.75	5 days, 20:00:00	-14.75	421	22	2687	1051
>>hsa-miR-147a	linc ned 125	6 days, 9:00:00	-15.34	6 days, 9:00:00	-15.34	432	20	2687	509
>>hsa-miR-7-5p	linc ned 125	5 days, 22:00:00	-10.10	5 days, 22:00:00	-10.10	433	23	2687	1467
>>hsa-miR-10a-5p	linc ned 125	12 days, 1:00:00	-30.62	6 days, 4:00:00	-15.47	436	23	2687	2579 1304
>>hsa-miR-10b-5p	linc ned 125	5 days, 20:00:00	-14.96	5 days, 20:00:00	-14.96	438	23	2687	2581
>>hsa-miR-34a-5p	linc ned 125	6 days, 6:00:00	-16.96	6 days, 6:00:00	-16.96	440	22	2687	684
>>hsa-miR-183-5p	linc ned 125	6 days, 7:00:00	-19.53	6 days, 7:00:00	-19.53	450	22	2687	1295
>>hsa-miR-199b-5p	linc ned 125	5 days, 22:00:00	-18.45	5 days, 22:00:00	-18.45	455	23	2687	1806
>>hsa-miR-203a	linc ned 125	19 days, 0:00:00	-40.38	6 days, 9:00:00	-16.75	457	22	2687	1554 1191 2048
>>hsa-miR-204-5p	linc ned 125	5 days, 20:00:00	-11.21	5 days, 20:00:00	-11.21	458	22	2687	1647
>>hsa-miR-204-3p	linc ned 125	11 days, 21:00:00	-35.87	6 days, 1:00:00	-22.32	459	21	2687	1930 403
>>hsa-miR-211-5p	linc ned 125	5 days, 21:00:00	-12.82	5 days, 21:00:00	-12.82	463	22	2687	1647
>>hsa-miR-212-3p	linc ned 125	11 days, 16:00:00	-25.43	5 days, 20:00:00	-14.38	466	21	2687	1603 2160
>>hsa-miR-216a-5p	linc ned 125	5 days, 22:00:00	-12.40	5 days, 22:00:00	-12.40	471	22	2687	1597
>>hsa-miR-218-5p	linc ned 125	6 days, 1:00:00	-14.28	6 days, 1:00:00	-14.28	474	21	2687	2615
>>hsa-miR-219-5p	linc ned 125	5 days, 20:00:00	-8.64	5 days, 20:00:00	-8.64	477	21	2687	280
>>hsa-miR-223-5p	linc ned 125	5 days, 22:00:00	-6.66	5 days, 22:00:00	-6.66	483	22	2687	968
>>hsa-miR-223-3p	linc ned 125	12 days, 14:00:00	-27.35	6 days, 15:00:00	-15.75	484	22	2687	831 2231
>>hsa-miR-224-5p	linc ned 125	18 days, 7:00:00	-35.31	6 days, 4:00:00	-12.37	485	21	2687	1724 2623 2646
>>hsa-miR-200b-3p	linc ned 125	6 days, 0:00:00	-13.16	6 days, 0:00:00	-13.16	552	22	2687	1319
>>hsa-miR-1	linc ned 125	6 days, 3:00:00	-12.26	6 days, 3:00:00	-12.26	713	22	2687	1400
>>hsa-miR-15b-3p	linc ned 125	6 days, 3:00:00	-12.52	6 days, 3:00:00	-12.52	715	22	2687	2325
>>hsa-miR-27b-5p	linc ned 125	6 days, 7:00:00	-20.68	6 days, 7:00:00	-20.68	718	22	2687	2392
>>hsa-miR-130a-5p	linc ned 125	5 days, 21:00:00	-20.03	5 days, 21:00:00	-20.03	729	22	2687	2617
>>hsa-miR-130a-3p	linc ned 125	6 days, 0:00:00	-16.14	6 days, 0:00:00	-16.14	730	22	2687	1803
>>hsa-miR-132-3p	linc ned 125	6 days, 4:00:00	-13.05	6 days, 4:00:00	-13.05	732	22	2687	2156
>>hsa-miR-135a-5p	linc ned 125	11 days, 22:00:00	-35.97	5 days, 23:00:00	-19.19	734	23	2687	853 1700
>>hsa-miR-140-5p	linc ned 125	6 days, 7:00:00	-21.08	6 days, 7:00:00	-21.08	739	22	2687	682
>>hsa-miR-141-5p	linc ned 125	6 days, 4:00:00	-14.10	6 days, 4:00:00	-14.10	741	22	2687	896
>>hsa-miR-141-3p	linc ned 125	5 days, 22:00:00	-16.76	5 days, 22:00:00	-16.76	742	22	2687	2118
>>hsa-miR-142-5p	linc ned 125	5 days, 23:00:00	-10.17	5 days, 23:00:00	-10.17	743	21	2687	2106
>>hsa-miR-143-5p	linc ned 125	5 days, 21:00:00	-16.67	5 days, 21:00:00	-16.67	745	22	2687	1033
>>hsa-miR-144-5p	linc ned 125	6 days, 7:00:00	-18.30	6 days, 7:00:00	-18.30	747	22	2687	2025
>>hsa-miR-152	linc ned 125	12 days, 3:00:00	-31.75	6 days, 4:00:00	-16.23	751	21	2687	1916 1806
>>hsa-miR-153	linc ned 125	6 days, 17:00:00	-20.82	6 days, 17:00:00	-20.82	752	22	2687	1618
>>hsa-miR-191-5p	linc ned 125	5 days, 21:00:00	-7.82	5 days, 21:00:00	-7.82	753	23	2687	1180
>>hsa-miR-125a-3p	linc ned 125	6 days, 0:00:00	-16.59	6 days, 0:00:00	-16.59	758	22	2687	199
>>hsa-miR-126-5p	linc ned 125	18 days, 14:00:00	-15.68	6 days, 8:00:00	-6.06	760	21	2687	2330 1163 1446
>>hsa-miR-134	linc ned 125	5 days, 21:00:00	-15.56	5 days, 21:00:00	-15.56	765	22	2687	1037
>>hsa-miR-136-5p	linc ned 125	18 days, 15:00:00	-36.45	6 days, 8:00:00	-13.59	766	23	2687	1531 927 909
>>hsa-miR-146a-5p	linc ned 125	6 days, 4:00:00	-17.43	6 days, 4:00:00	-17.43	769	22	2687	2554
>>hsa-miR-146a-3p	linc ned 125	11 days, 20:00:00	-26.59	5 days, 23:00:00	-18.07	770	22	2687	1717 804
>>hsa-miR-149-5p	linc ned 125	5 days, 22:00:00	-15.79	5 days, 22:00:00	-15.79	771	23	2687	756
>>hsa-miR-154-3p	linc ned 125	6 days, 15:00:00	-15.12	6 days, 15:00:00	-15.12	776	22	2687	2023
>>hsa-miR-185-5p	linc ned 125	5 days, 20:00:00	-20.30	5 days, 20:00:00	-20.30	778	22	2687	1051
>>hsa-miR-186-5p	linc ned 125	12 days, 9:00:00	-18.45	6 days, 6:00:00	-10.65	780	22	2687	2371 935
>>hsa-miR-186-3p	linc ned 125	6 days, 4:00:00	-17.17	6 days, 4:00:00	-17.17	781	22	2687	1743
>>hsa-miR-188-5p	linc ned 125	6 days, 3:00:00	-18.20	6 days, 3:00:00	-18.20	782	21	2687	1763
>>hsa-miR-190a	linc ned 125	6 days, 1:00:00	-7.12	6 days, 1:00:00	-7.12	784	22	2687	1016
>>hsa-miR-194-5p	linc ned 125	6 days, 0:00:00	-13.39	6 days, 0:00:00	-13.39	787	22	2687	1184
>>hsa-miR-195-3p	linc ned 125	12 days, 12:00:00	-32.32	6 days, 9:00:00	-20.34	789	22	2687	1362 1320
>>hsa-miR-206	linc ned 125	6 days, 7:00:00	-15.13	6 days, 7:00:00	-15.13	790	22	2687	1400
>>hsa-miR-200c-3p	linc ned 125	5 days, 20:00:00	-13.82	5 days, 20:00:00	-13.82	1026	23	2687	1318
>>hsa-miR-106b-5p	linc ned 125	6 days, 0:00:00	-17.48	6 days, 0:00:00	-17.48	1146	21	2687	1190
>>hsa-miR-106b-3p	linc ned 125	5 days, 23:00:00	-21.56	5 days, 23:00:00	-21.56	1147	22	2687	121
>>hsa-miR-30c-1-3p	linc ned 125	5 days, 20:00:00	-14.42	5 days, 20:00:00	-14.42	1150	22	2687	1051
>>hsa-miR-302a-5p	linc ned 125	12 days, 15:00:00	-23.43	6 days, 17:00:00	-14.88	1153	23	2687	1276 1656
>>hsa-miR-302a-3p	linc ned 125	6 days, 0:00:00	-14.05	6 days, 0:00:00	-14.05	1154	23	2687	552
>>hsa-miR-219-2-3p	linc ned 125	6 days, 23:00:00	-21.96	6 days, 23:00:00	-21.96	1155	22	2687	2366
>>hsa-miR-34b-5p	linc ned 125	6 days, 13:00:00	-18.23	6 days, 13:00:00	-18.23	1157	23	2687	685
>>hsa-miR-34c-5p	linc ned 125	12 days, 12:00:00	-45.01	6 days, 8:00:00	-24.93	1159	23	2687	684 2476
>>hsa-miR-299-3p	linc ned 125	6 days, 0:00:00	-19.50	6 days, 0:00:00	-19.50	1162	22	2687	2545
>>hsa-miR-301a-5p	linc ned 125	6 days, 9:00:00	-15.36	6 days, 9:00:00	-15.36	1163	22	2687	570
>>hsa-miR-301a-3p	linc ned 125	18 days, 11:00:00	-42.43	6 days, 15:00:00	-19.94	1164	23	2687	1802 2456 446
>>hsa-miR-130b-3p	linc ned 125	6 days, 2:00:00	-16.37	6 days, 2:00:00	-16.37	1170	22	2687	1800
>>hsa-miR-30e-5p	linc ned 125	5 days, 22:00:00	-15.02	5 days, 22:00:00	-15.02	1171	22	2687	2149
>>hsa-miR-361-5p	linc ned 125	6 days, 11:00:00	-14.71	6 days, 11:00:00	-14.71	1186	22	2687	2436
>>hsa-miR-302b-3p	linc ned 125	17 days, 20:00:00	-38.37	6 days, 4:00:00	-15.43	1205	23	2687	552 1187 1834
>>hsa-miR-302c-3p	linc ned 125	17 days, 17:00:00	-37.58	6 days, 0:00:00	-15.18	1207	23	2687	1187 1551 552
>>hsa-miR-302d-3p	linc ned 125	5 days, 21:00:00	-12.91	5 days, 21:00:00	-12.91	1209	23	2687	552
>>hsa-miR-367-5p	linc ned 125	6 days, 1:00:00	-14.76	6 days, 1:00:00	-14.76	1210	22	2687	744
>>hsa-miR-376c-3p	linc ned 125	6 days, 15:00:00	-10.85	6 days, 15:00:00	-10.85	1213	21	2687	1616
>>hsa-miR-369-3p	linc ned 125	6 days, 6:00:00	-8.76	6 days, 6:00:00	-8.76	1215	21	2687	1241
>>hsa-miR-371a-5p	linc ned 125	5 days, 23:00:00	-11.72	5 days, 23:00:00	-11.72	1217	20	2687	2359
>>hsa-miR-372	linc ned 125	5 days, 23:00:00	-10.27	5 days, 23:00:00	-10.27	1219	23	2687	1551
>>hsa-miR-373-3p	linc ned 125	6 days, 12:00:00	-20.54	6 days, 12:00:00	-20.54	1221	23	2687	551
>>hsa-miR-374a-3p	linc ned 125	5 days, 23:00:00	-18.31	5 days, 23:00:00	-18.31	1223	22	2687	1846
>>hsa-miR-377-3p	linc ned 125	5 days, 23:00:00	-14.86	5 days, 23:00:00	-14.86	1228	22	2687	2022
>>hsa-miR-378a-3p	linc ned 125	6 days, 1:00:00	-14.27	6 days, 1:00:00	-14.27	1230	21	2687	1964
>>hsa-miR-382-3p	linc ned 125	11 days, 19:00:00	-26.09	5 days, 22:00:00	-16.17	1238	21	2687	499 2024
>>hsa-miR-383	linc ned 125	5 days, 21:00:00	-14.88	5 days, 21:00:00	-14.88	1239	22	2687	1471
>>hsa-miR-151a-3p	linc ned 125	6 days, 2:00:00	-11.69	6 days, 2:00:00	-11.69	1272	21	2687	1861
>>hsa-miR-148b-3p	linc ned 125	11 days, 22:00:00	-29.35	6 days, 0:00:00	-14.87	1276	22	2687	1915 1806
>>hsa-miR-331-3p	linc ned 125	6 days, 1:00:00	-22.31	6 days, 1:00:00	-22.31	1278	21	2687	805
>>hsa-miR-338-5p	linc ned 125	6 days, 2:00:00	-11.70	6 days, 2:00:00	-11.70	1281	22	2687	1358
>>hsa-miR-335-3p	linc ned 125	5 days, 20:00:00	-15.16	5 days, 20:00:00	-15.16	1286	22	2687	1767
>>hsa-miR-345-5p	linc ned 125	12 days, 4:00:00	-35.73	6 days, 6:00:00	-21.77	1297	22	2687	2384 758
>>hsa-miR-345-3p	linc ned 125	6 days, 1:00:00	-17.50	6 days, 1:00:00	-17.50	1298	22	2687	803
>>hsa-miR-422a	linc ned 125	6 days, 4:00:00	-15.78	6 days, 4:00:00	-15.78	2033	22	2687	1962
>>hsa-miR-423-5p	linc ned 125	6 days, 3:00:00	-23.24	6 days, 3:00:00	-23.24	2034	23	2687	1811
>>hsa-miR-20b-5p	linc ned 125	6 days, 0:00:00	-13.53	6 days, 0:00:00	-13.53	2147	23	2687	551
>>hsa-miR-429	linc ned 125	6 days, 2:00:00	-13.62	6 days, 2:00:00	-13.62	2269	22	2687	1320
>>hsa-miR-449a	linc ned 125	6 days, 4:00:00	-16.81	6 days, 4:00:00	-16.81	2276	22	2687	687
>>hsa-miR-450a-5p	linc ned 125	11 days, 18:00:00	-20.61	5 days, 22:00:00	-10.89	2282	22	2687	1328 735
>>hsa-miR-431-5p	linc ned 125	6 days, 3:00:00	-13.21	6 days, 3:00:00	-13.21	2345	21	2687	1586
>>hsa-miR-451a	linc ned 125	6 days, 1:00:00	-12.64	6 days, 1:00:00	-12.64	2352	22	2687	1977
>>hsa-miR-452-5p	linc ned 125	6 days, 3:00:00	-10.06	6 days, 3:00:00	-10.06	2357	22	2687	1857
>>hsa-miR-485-3p	linc ned 125	6 days, 2:00:00	-15.22	6 days, 2:00:00	-15.22	3019	22	2687	2022
>>hsa-miR-486-3p	linc ned 125	6 days, 7:00:00	-22.88	6 days, 7:00:00	-22.88	3021	21	2687	1815
>>hsa-miR-487a	linc ned 125	6 days, 13:00:00	-12.26	6 days, 13:00:00	-12.26	3022	22	2687	2023
>>hsa-miR-488-5p	linc ned 125	11 days, 21:00:00	-35.40	6 days, 0:00:00	-24.88	3650	21	2687	1860 1022
>>hsa-miR-488-3p	linc ned 125	18 days, 4:00:00	-41.27	6 days, 6:00:00	-15.57	3651	21	2687	1217 285 80
>>hsa-miR-489	linc ned 125	6 days, 6:00:00	-21.86	6 days, 6:00:00	-21.86	3652	22	2687	2025
>>hsa-miR-490-5p	linc ned 125	5 days, 23:00:00	-13.41	5 days, 23:00:00	-13.41	3653	20	2687	2227
>>hsa-miR-491-5p	linc ned 125	5 days, 22:00:00	-24.40	5 days, 22:00:00	-24.40	3655	22	2687	119
>>hsa-miR-491-3p	linc ned 125	6 days, 2:00:00	-8.55	6 days, 2:00:00	-8.55	3656	22	2687	1999
>>hsa-miR-511	linc ned 125	6 days, 10:00:00	-19.52	6 days, 10:00:00	-19.52	3657	21	2687	276
>>hsa-miR-146b-5p	linc ned 125	5 days, 21:00:00	-14.41	5 days, 21:00:00	-14.41	3658	22	2687	2554
>>hsa-miR-146b-3p	linc ned 125	6 days, 6:00:00	-23.17	6 days, 6:00:00	-23.17	3659	22	2687	1304
>>hsa-miR-494	linc ned 125	5 days, 22:00:00	-12.60	5 days, 22:00:00	-12.60	3667	22	2687	2123
>>hsa-miR-193b-5p	linc ned 125	12 days, 1:00:00	-41.88	6 days, 4:00:00	-22.40	3671	22	2687	440 1621
>>hsa-miR-512-5p	linc ned 125	5 days, 21:00:00	-16.96	5 days, 21:00:00	-16.96	3676	23	2687	2394
>>hsa-miR-520e	linc ned 125	5 days, 22:00:00	-18.09	5 days, 22:00:00	-18.09	3679	21	2687	553
>>hsa-miR-515-5p	linc ned 125	6 days, 0:00:00	-17.84	6 days, 0:00:00	-17.84	3680	24	2687	951
>>hsa-miR-519e-5p	linc ned 125	5 days, 20:00:00	-17.62	5 days, 20:00:00	-17.62	3682	22	2687	953
>>hsa-miR-519c-3p	linc ned 125	18 days, 20:00:00	-42.82	6 days, 21:00:00	-17.61	3686	22	2687	1831 427 1915
>>hsa-miR-526b-5p	linc ned 125	6 days, 5:00:00	-21.91	6 days, 5:00:00	-21.91	3689	23	2687	205
>>hsa-miR-519b-3p	linc ned 125	18 days, 15:00:00	-41.87	6 days, 18:00:00	-16.89	3692	22	2687	1831 426 1915
>>hsa-miR-517a-3p	linc ned 125	5 days, 22:00:00	-11.58	5 days, 22:00:00	-11.58	3709	22	2687	2138
>>hsa-miR-520d-3p	linc ned 125	6 days, 8:00:00	-17.02	6 days, 8:00:00	-17.02	3713	22	2687	553
>>hsa-miR-517b-3p	linc ned 125	5 days, 22:00:00	-11.58	5 days, 22:00:00	-11.58	3714	22	2687	2138
>>hsa-miR-518a-5p	linc ned 125	6 days, 8:00:00	-13.99	6 days, 8:00:00	-13.99	3720	20	2687	2302
>>hsa-miR-517c-3p	linc ned 125	5 days, 22:00:00	-12.48	5 days, 22:00:00	-12.48	3724	22	2687	2138
>>hsa-miR-519a-3p	linc ned 125	18 days, 13:00:00	-36.00	6 days, 16:00:00	-13.66	3729	22	2687	1832 426 1915
>>hsa-miR-527	linc ned 125	6 days, 8:00:00	-13.99	6 days, 8:00:00	-13.99	3730	20	2687	2302
>>hsa-miR-499a-3p	linc ned 125	6 days, 4:00:00	-13.38	6 days, 4:00:00	-13.38	3734	22	2687	890
>>hsa-miR-502-5p	linc ned 125	6 days, 8:00:00	-21.15	6 days, 8:00:00	-21.15	3739	21	2687	129
>>hsa-miR-503-3p	linc ned 125	5 days, 20:00:00	-19.82	5 days, 20:00:00	-19.82	3743	23	2687	966
>>hsa-miR-505-5p	linc ned 125	6 days, 2:00:00	-17.06	6 days, 2:00:00	-17.06	3745	22	2687	2501
>>hsa-miR-505-3p	linc ned 125	11 days, 19:00:00	-19.95	5 days, 23:00:00	-11.10	3746	22	2687	979 2632
>>hsa-miR-508-5p	linc ned 125	6 days, 4:00:00	-15.83	6 days, 4:00:00	-15.83	3752	23	2687	1486
>>hsa-miR-509-5p	linc ned 125	5 days, 22:00:00	-21.55	5 days, 22:00:00	-21.55	3754	21	2687	1914
>>hsa-miR-509-3p	linc ned 125	6 days, 7:00:00	-21.89	6 days, 7:00:00	-21.89	3755	22	2687	629
>>hsa-miR-514a-3p	linc ned 125	6 days, 1:00:00	-13.67	6 days, 1:00:00	-13.67	3758	21	2687	459
>>hsa-miR-532-3p	linc ned 125	5 days, 23:00:00	-23.14	5 days, 23:00:00	-23.14	3766	22	2687	1751
>>hsa-miR-539-3p	linc ned 125	6 days, 22:00:00	-16.90	6 days, 22:00:00	-16.90	4047	22	2687	2022
>>hsa-miR-545-5p	linc ned 125	6 days, 5:00:00	-12.67	6 days, 5:00:00	-12.67	4049	22	2687	1172
>>hsa-miR-545-3p	linc ned 125	5 days, 23:00:00	-18.06	5 days, 23:00:00	-18.06	4050	22	2687	2628
>>hsa-miR-376a-2-5p	linc ned 125	6 days, 1:00:00	-13.35	6 days, 1:00:00	-13.35	4074	21	2687	1699
>>hsa-miR-552	linc ned 125	5 days, 23:00:00	-18.95	5 days, 23:00:00	-18.95	4126	21	2687	1669
>>hsa-miR-556-5p	linc ned 125	12 days, 16:00:00	-37.36	6 days, 13:00:00	-20.08	4132	22	2687	1332 2570
>>hsa-miR-557	linc ned 125	6 days, 2:00:00	-21.19	6 days, 2:00:00	-21.19	4134	23	2687	122
>>hsa-miR-558	linc ned 125	6 days, 8:00:00	-16.78	6 days, 8:00:00	-16.78	4135	19	2687	1008
>>hsa-miR-561-5p	linc ned 125	12 days, 19:00:00	-23.66	6 days, 12:00:00	-12.17	4137	22	2687	1633 1404
>>hsa-miR-561-3p	linc ned 125	12 days, 7:00:00	-12.44	6 days, 11:00:00	-6.89	4138	22	2687	1455 338
>>hsa-miR-568	linc ned 125	6 days, 8:00:00	-8.78	6 days, 8:00:00	-8.78	4144	20	2687	2153
>>hsa-miR-569	linc ned 125	6 days, 3:00:00	-9.84	6 days, 3:00:00	-9.84	4147	21	2687	1146
>>hsa-miR-573	linc ned 125	12 days, 13:00:00	-27.21	6 days, 15:00:00	-17.30	4152	24	2687	1834 1552
>>hsa-miR-576-3p	linc ned 125	12 days, 12:00:00	-27.28	6 days, 16:00:00	-16.28	4157	22	2687	2540 974
>>hsa-miR-578	linc ned 125	6 days, 0:00:00	-10.37	6 days, 0:00:00	-10.37	4159	21	2687	1265
>>hsa-miR-580	linc ned 125	6 days, 0:00:00	-12.29	6 days, 0:00:00	-12.29	4161	22	2687	322
>>hsa-miR-586	linc ned 125	12 days, 1:00:00	-25.04	6 days, 3:00:00	-13.02	4170	22	2687	2000 1497
>>hsa-miR-548b-5p	linc ned 125	6 days, 1:00:00	-11.55	6 days, 1:00:00	-11.55	4172	22	2687	840
>>hsa-miR-548b-3p	linc ned 125	11 days, 17:00:00	-22.86	5 days, 21:00:00	-13.40	4173	22	2687	2587 933
>>hsa-miR-589-3p	linc ned 125	6 days, 10:00:00	-11.57	6 days, 10:00:00	-11.57	4176	24	2687	1908
>>hsa-miR-590-3p	linc ned 125	12 days, 7:00:00	-13.67	6 days, 9:00:00	-7.06	4180	21	2687	1478 1073
>>hsa-miR-593-5p	linc ned 125	6 days, 11:00:00	-22.06	6 days, 11:00:00	-22.06	4183	25	2687	17
>>hsa-miR-597	linc ned 125	5 days, 20:00:00	-20.47	5 days, 20:00:00	-20.47	4187	22	2687	1123
>>hsa-miR-599	linc ned 125	5 days, 20:00:00	-14.11	5 days, 20:00:00	-14.11	4189	20	2687	2366
>>hsa-miR-600	linc ned 125	6 days, 5:00:00	-17.07	6 days, 5:00:00	-17.07	4191	23	2687	2126
>>hsa-miR-608	linc ned 125	5 days, 22:00:00	-30.10	5 days, 22:00:00	-30.10	4199	25	2687	43
>>hsa-miR-609	linc ned 125	6 days, 11:00:00	-16.76	6 days, 11:00:00	-16.76	4200	20	2687	232
>>hsa-miR-610	linc ned 125	6 days, 2:00:00	-14.64	6 days, 2:00:00	-14.64	4201	21	2687	1432
>>hsa-miR-616-3p	linc ned 125	6 days, 0:00:00	-14.85	6 days, 0:00:00	-14.85	4209	22	2687	310
>>hsa-miR-548c-5p	linc ned 125	6 days, 0:00:00	-15.78	6 days, 0:00:00	-15.78	4210	22	2687	840
>>hsa-miR-548c-3p	linc ned 125	18 days, 5:00:00	-16.49	6 days, 5:00:00	-7.60	4211	22	2687	1142 504 2586
>>hsa-miR-618	linc ned 125	6 days, 6:00:00	-17.70	6 days, 6:00:00	-17.70	4213	23	2687	928
>>hsa-miR-624-3p	linc ned 125	6 days, 1:00:00	-10.90	6 days, 1:00:00	-10.90	4220	21	2687	978
>>hsa-miR-625-5p	linc ned 125	6 days, 7:00:00	-18.76	6 days, 7:00:00	-18.76	4221	21	2687	4
>>hsa-miR-625-3p	linc ned 125	12 days, 9:00:00	-18.46	6 days, 5:00:00	-10.00	4222	22	2687	1346 92
>>hsa-miR-629-5p	linc ned 125	6 days, 13:00:00	-15.08	6 days, 13:00:00	-15.08	4227	21	2687	989
>>hsa-miR-633	linc ned 125	6 days, 1:00:00	-10.68	6 days, 1:00:00	-10.68	4234	23	2687	1241
>>hsa-miR-636	linc ned 125	6 days, 1:00:00	-14.18	6 days, 1:00:00	-14.18	4237	23	2687	2611
>>hsa-miR-641	linc ned 125	6 days, 10:00:00	-11.35	6 days, 10:00:00	-11.35	4242	24	2687	2026
>>hsa-miR-642a-3p	linc ned 125	18 days, 0:00:00	-51.55	6 days, 6:00:00	-20.88	4244	22	2687	355 453 2424
>>hsa-miR-644a	linc ned 125	6 days, 1:00:00	-13.63	6 days, 1:00:00	-13.63	4246	19	2687	513
>>hsa-miR-647	linc ned 125	6 days, 3:00:00	-13.92	6 days, 3:00:00	-13.92	4249	21	2687	2609
>>hsa-miR-649	linc ned 125	6 days, 0:00:00	-20.56	6 days, 0:00:00	-20.56	4251	22	2687	2354
>>hsa-miR-652-5p	linc ned 125	6 days, 11:00:00	-18.46	6 days, 11:00:00	-18.46	4254	25	2687	515
>>hsa-miR-548d-5p	linc ned 125	5 days, 20:00:00	-12.21	5 days, 20:00:00	-12.21	4256	22	2687	840
>>hsa-miR-548d-3p	linc ned 125	6 days, 21:00:00	-8.55	6 days, 21:00:00	-8.55	4257	22	2687	2587
>>hsa-miR-663a	linc ned 125	6 days, 2:00:00	-31.92	6 days, 2:00:00	-31.92	4260	22	2687	46
>>hsa-miR-449b-5p	linc ned 125	6 days, 4:00:00	-18.02	6 days, 4:00:00	-18.02	4261	22	2687	687
>>hsa-miR-449b-3p	linc ned 125	5 days, 20:00:00	-14.77	5 days, 20:00:00	-14.77	4262	22	2687	2307
>>hsa-miR-653	linc ned 125	6 days, 1:00:00	-7.22	6 days, 1:00:00	-7.22	4263	21	2687	1220
>>hsa-miR-411-5p	linc ned 125	6 days, 11:00:00	-17.88	6 days, 11:00:00	-17.88	4264	21	2687	2399
>>hsa-miR-654-3p	linc ned 125	5 days, 20:00:00	-9.45	5 days, 20:00:00	-9.45	4267	22	2687	995
>>hsa-miR-656	linc ned 125	6 days, 5:00:00	-6.64	6 days, 5:00:00	-6.64	4269	21	2687	2334
>>hsa-miR-549a	linc ned 125	6 days, 5:00:00	-17.59	6 days, 5:00:00	-17.59	4270	21	2687	1971
>>hsa-miR-659-3p	linc ned 125	5 days, 20:00:00	-22.76	5 days, 20:00:00	-22.76	4274	22	2687	332
>>hsa-miR-660-3p	linc ned 125	6 days, 13:00:00	-23.98	6 days, 13:00:00	-23.98	4276	21	2687	31
>>hsa-miR-421	linc ned 125	5 days, 20:00:00	-12.55	5 days, 20:00:00	-12.55	4277	23	2687	2628
>>hsa-miR-542-5p	linc ned 125	5 days, 21:00:00	-14.20	5 days, 21:00:00	-14.20	4278	23	2687	1247
>>hsa-miR-758-5p	linc ned 125	6 days, 1:00:00	-15.83	6 days, 1:00:00	-15.83	4384	22	2687	173
>>hsa-miR-758-3p	linc ned 125	6 days, 11:00:00	-10.92	6 days, 11:00:00	-10.92	4385	22	2687	1378
>>hsa-miR-1264	linc ned 125	5 days, 21:00:00	-6.15	5 days, 21:00:00	-6.15	4386	23	2687	1586
>>hsa-miR-671-5p	linc ned 125	6 days, 1:00:00	-23.33	6 days, 1:00:00	-23.33	4387	23	2687	1925
>>hsa-miR-668	linc ned 125	11 days, 21:00:00	-38.93	6 days, 1:00:00	-21.73	4389	23	2687	534 1720
>>hsa-miR-767-5p	linc ned 125	6 days, 3:00:00	-20.89	6 days, 3:00:00	-20.89	4391	23	2687	24
>>hsa-miR-1224-5p	linc ned 125	5 days, 20:00:00	-22.96	5 days, 20:00:00	-22.96	4393	19	2687	2557
>>hsa-miR-1296	linc ned 125	6 days, 8:00:00	-31.28	6 days, 8:00:00	-31.28	4398	22	2687	1777
>>hsa-miR-1271-5p	linc ned 125	6 days, 2:00:00	-16.97	6 days, 2:00:00	-16.97	4401	22	2687	1348
>>hsa-miR-1301	linc ned 125	6 days, 3:00:00	-26.50	6 days, 3:00:00	-26.50	4403	24	2687	1322
>>hsa-miR-454-3p	linc ned 125	6 days, 23:00:00	-19.77	6 days, 23:00:00	-19.77	4405	23	2687	1802
>>hsa-miR-449c-5p	linc ned 125	5 days, 21:00:00	-15.42	5 days, 21:00:00	-15.42	4408	25	2687	678
>>hsa-miR-766-3p	linc ned 125	5 days, 20:00:00	-16.29	5 days, 20:00:00	-16.29	4414	22	2687	1487
>>hsa-miR-378d	linc ned 125	6 days, 1:00:00	-14.27	6 days, 1:00:00	-14.27	4415	20	2687	1965
>>hsa-miR-2113	linc ned 125	13 days, 4:00:00	-35.21	7 days, 5:00:00	-22.99	4421	21	2687	2616 449
>>hsa-miR-764	linc ned 125	5 days, 21:00:00	-19.92	5 days, 21:00:00	-19.92	4423	22	2687	203
>>hsa-miR-765	linc ned 125	5 days, 22:00:00	-22.73	5 days, 22:00:00	-22.73	5032	21	2687	2495
>>hsa-miR-298	linc ned 125	18 days, 15:00:00	-58.20	6 days, 10:00:00	-20.91	5491	24	2687	248 2134 1467
>>hsa-miR-450b-5p	linc ned 125	25 days, 10:00:00	-46.87	6 days, 15:00:00	-17.00	5495	22	2687	1329 735 1231 1671
>>hsa-miR-891b	linc ned 125	6 days, 3:00:00	-16.11	6 days, 3:00:00	-16.11	5499	22	2687	1352
>>hsa-miR-892b	linc ned 125	5 days, 22:00:00	-17.16	5 days, 22:00:00	-17.16	5502	22	2687	758
>>hsa-miR-541-5p	linc ned 125	11 days, 20:00:00	-21.86	5 days, 23:00:00	-14.64	5503	25	2687	2367 1629
>>hsa-miR-541-3p	linc ned 125	5 days, 20:00:00	-16.93	5 days, 20:00:00	-16.93	5504	22	2687	2064
>>hsa-miR-889	linc ned 125	5 days, 22:00:00	-18.78	5 days, 22:00:00	-18.78	5505	21	2687	72
>>hsa-miR-875-5p	linc ned 125	5 days, 20:00:00	-17.05	5 days, 20:00:00	-17.05	5506	22	2687	1274
>>hsa-miR-875-3p	linc ned 125	5 days, 21:00:00	-11.51	5 days, 21:00:00	-11.51	5507	21	2687	2165
>>hsa-miR-708-5p	linc ned 125	6 days, 1:00:00	-18.55	6 days, 1:00:00	-18.55	5510	23	2687	246
>>hsa-miR-708-3p	linc ned 125	6 days, 14:00:00	-13.46	6 days, 14:00:00	-13.46	5511	22	2687	708
>>hsa-miR-190b	linc ned 125	6 days, 3:00:00	-11.46	6 days, 3:00:00	-11.46	5513	21	2687	1016
>>hsa-miR-744-5p	linc ned 125	6 days, 2:00:00	-25.51	6 days, 2:00:00	-25.51	5537	22	2687	44
>>hsa-miR-877-5p	linc ned 125	5 days, 21:00:00	-26.51	5 days, 21:00:00	-26.51	5541	20	2687	218
>>hsa-miR-873-3p	linc ned 125	6 days, 4:00:00	-21.98	6 days, 4:00:00	-21.98	5546	22	2687	1466
>>hsa-miR-543	linc ned 125	6 days, 17:00:00	-21.56	6 days, 17:00:00	-21.56	5547	22	2687	2142
>>hsa-miR-374b-3p	linc ned 125	6 days, 7:00:00	-14.44	6 days, 7:00:00	-14.44	5549	22	2687	219
>>hsa-miR-301b	linc ned 125	17 days, 23:00:00	-43.22	6 days, 7:00:00	-18.20	5551	23	2687	1802 446 2456
>>hsa-miR-920	linc ned 125	5 days, 22:00:00	-17.80	5 days, 22:00:00	-17.80	5707	20	2687	1009
>>hsa-miR-935	linc ned 125	5 days, 20:00:00	-7.90	5 days, 20:00:00	-7.90	5750	23	2687	2228
>>hsa-miR-937-5p	linc ned 125	6 days, 1:00:00	-19.76	6 days, 1:00:00	-19.76	5752	20	2687	2236
>>hsa-miR-943	linc ned 125	12 days, 8:00:00	-34.19	6 days, 11:00:00	-17.20	5760	21	2687	1039 1859
>>hsa-miR-944	linc ned 125	11 days, 22:00:00	-9.91	6 days, 2:00:00	-7.00	5761	22	2687	1161 2529
>>hsa-miR-297	linc ned 125	5 days, 20:00:00	-15.40	5 days, 20:00:00	-15.40	5767	21	2687	1301
>>hsa-miR-1183	linc ned 125	12 days, 0:00:00	-48.33	6 days, 1:00:00	-25.94	6460	27	2687	87 1341
>>hsa-miR-1231	linc ned 125	6 days, 1:00:00	-18.22	6 days, 1:00:00	-18.22	6527	20	2687	996
>>hsa-miR-1233-1-5p	linc ned 125	6 days, 5:00:00	-26.78	6 days, 5:00:00	-26.78	6529	22	2687	1929
>>hsa-miR-1233-3p	linc ned 125	6 days, 6:00:00	-21.81	6 days, 6:00:00	-21.81	6530	20	2687	1309
>>hsa-miR-1234-5p	linc ned 125	6 days, 3:00:00	-31.75	6 days, 3:00:00	-31.75	6531	21	2687	6
>>hsa-miR-1237-3p	linc ned 125	5 days, 20:00:00	-24.96	5 days, 20:00:00	-24.96	6537	21	2687	27
>>hsa-miR-1200	linc ned 125	5 days, 20:00:00	-11.36	5 days, 20:00:00	-11.36	6543	22	2687	106
>>hsa-miR-1202	linc ned 125	6 days, 18:00:00	-26.86	6 days, 18:00:00	-26.86	6544	21	2687	2311
>>hsa-miR-1203	linc ned 125	6 days, 0:00:00	-19.30	6 days, 0:00:00	-19.30	6545	21	2687	2506
>>hsa-miR-1207-3p	linc ned 125	6 days, 14:00:00	-20.51	6 days, 14:00:00	-20.51	6551	18	2687	2346
>>hsa-miR-548j	linc ned 125	5 days, 20:00:00	-10.97	5 days, 20:00:00	-10.97	6558	22	2687	841
>>hsa-miR-1285-3p	linc ned 125	5 days, 21:00:00	-22.41	5 days, 21:00:00	-22.41	6560	22	2687	1893
>>hsa-miR-1289	linc ned 125	6 days, 4:00:00	-16.83	6 days, 4:00:00	-16.83	6563	23	2687	159
>>hsa-miR-1290	linc ned 125	12 days, 11:00:00	-26.43	6 days, 11:00:00	-14.34	6564	19	2687	442 1622
>>hsa-miR-548k	linc ned 125	6 days, 13:00:00	-17.06	6 days, 13:00:00	-17.06	6566	22	2687	556
>>hsa-miR-1294	linc ned 125	5 days, 22:00:00	-22.38	5 days, 22:00:00	-22.38	6568	22	2687	2542
>>hsa-miR-1299	linc ned 125	6 days, 1:00:00	-14.77	6 days, 1:00:00	-14.77	6571	22	2687	1557
>>hsa-miR-548l	linc ned 125	12 days, 0:00:00	-22.75	6 days, 3:00:00	-12.42	6572	22	2687	464 2244
>>hsa-miR-1305	linc ned 125	6 days, 10:00:00	-11.17	6 days, 10:00:00	-11.17	6577	22	2687	184
>>hsa-miR-1243	linc ned 125	5 days, 22:00:00	-8.38	5 days, 22:00:00	-8.38	6578	22	2687	2193
>>hsa-miR-1244	linc ned 125	5 days, 22:00:00	-20.23	5 days, 22:00:00	-20.23	6580	26	2687	1430
>>hsa-miR-1253	linc ned 125	5 days, 22:00:00	-14.41	5 days, 22:00:00	-14.41	6589	21	2687	2287
>>hsa-miR-1256	linc ned 125	11 days, 22:00:00	-25.38	6 days, 1:00:00	-14.22	6592	22	2687	1672 1374
>>hsa-miR-1257	linc ned 125	11 days, 20:00:00	-36.45	6 days, 0:00:00	-21.18	6593	21	2687	1317 1000
>>hsa-miR-1258	linc ned 125	6 days, 3:00:00	-11.54	6 days, 3:00:00	-11.54	6594	21	2687	2664
>>hsa-miR-548g-5p	linc ned 125	12 days, 11:00:00	-27.53	6 days, 13:00:00	-15.22	6596	23	2687	1799 1610
>>hsa-miR-548n	linc ned 125	6 days, 13:00:00	-10.05	6 days, 13:00:00	-10.05	6601	22	2687	557
>>hsa-miR-548m	linc ned 125	6 days, 2:00:00	-11.27	6 days, 2:00:00	-11.27	6602	21	2687	556
>>hsa-miR-1267	linc ned 125	6 days, 6:00:00	-12.02	6 days, 6:00:00	-12.02	6606	21	2687	1219
>>hsa-miR-548h-3p	linc ned 125	6 days, 13:00:00	-7.41	6 days, 13:00:00	-7.41	6613	23	2687	2585
>>hsa-miR-548p	linc ned 125	6 days, 0:00:00	-9.19	6 days, 0:00:00	-9.19	6620	22	2687	1802
>>hsa-miR-548i	linc ned 125	5 days, 20:00:00	-15.12	5 days, 20:00:00	-15.12	6621	22	2687	841
>>hsa-miR-1278	linc ned 125	5 days, 23:00:00	-14.45	5 days, 23:00:00	-14.45	6622	22	2687	2170
>>hsa-miR-1279	linc ned 125	5 days, 21:00:00	-9.70	5 days, 21:00:00	-9.70	6623	17	2687	1130
>>hsa-miR-1255b-2-3p	linc ned 125	5 days, 23:00:00	-15.54	5 days, 23:00:00	-15.54	6632	22	2687	195
>>hsa-miR-664a-5p	linc ned 125	11 days, 20:00:00	-27.92	6 days, 0:00:00	-16.69	6636	24	2687	2463 509
>>hsa-miR-664a-3p	linc ned 125	12 days, 12:00:00	-26.76	6 days, 11:00:00	-21.31	6637	23	2687	961 480
>>hsa-miR-513c-5p	linc ned 125	12 days, 17:00:00	-33.87	6 days, 20:00:00	-19.52	6826	22	2687	1635 529
>>hsa-miR-1321	linc ned 125	6 days, 4:00:00	-19.60	6 days, 4:00:00	-19.60	6828	18	2687	1096
>>hsa-miR-1538	linc ned 125	6 days, 4:00:00	-25.00	6 days, 4:00:00	-25.00	7662	23	2687	1773
>>hsa-miR-1825	linc ned 125	5 days, 20:00:00	-12.56	5 days, 20:00:00	-12.56	8622	18	2687	1810
>>hsa-miR-1827	linc ned 125	5 days, 20:00:00	-14.73	5 days, 20:00:00	-14.73	8623	18	2687	692
>>hsa-miR-1914-3p	linc ned 125	6 days, 0:00:00	-24.54	6 days, 0:00:00	-24.54	8785	22	2687	102
>>hsa-miR-1972	linc ned 125	5 days, 22:00:00	-21.42	5 days, 22:00:00	-21.42	10354	22	2687	1808
>>hsa-miR-2115-3p	linc ned 125	6 days, 6:00:00	-11.91	6 days, 6:00:00	-11.91	11116	22	2687	1472
>>hsa-miR-2116-5p	linc ned 125	6 days, 23:00:00	-26.02	6 days, 23:00:00	-26.02	11117	21	2687	226
>>hsa-miR-548q	linc ned 125	5 days, 22:00:00	-21.16	5 days, 22:00:00	-21.16	11120	22	2687	1805
>>hsa-miR-2681-5p	linc ned 125	6 days, 1:00:00	-9.78	6 days, 1:00:00	-9.78	12758	22	2687	592
>>hsa-miR-2681-3p	linc ned 125	5 days, 21:00:00	-13.41	5 days, 21:00:00	-13.41	12759	22	2687	1339
>>hsa-miR-2682-5p	linc ned 125	6 days, 2:00:00	-14.63	6 days, 2:00:00	-14.63	12760	23	2687	684
>>hsa-miR-3118	linc ned 125	11 days, 20:00:00	-22.62	5 days, 23:00:00	-11.63	14960	23	2687	2191 1035
>>hsa-miR-3119	linc ned 125	6 days, 2:00:00	-14.66	6 days, 2:00:00	-14.66	14961	20	2687	1707
>>hsa-miR-3121-3p	linc ned 125	5 days, 23:00:00	-13.55	5 days, 23:00:00	-13.55	14965	22	2687	364
>>hsa-miR-3123	linc ned 125	5 days, 21:00:00	-9.54	5 days, 21:00:00	-9.54	14967	17	2687	2375
>>hsa-miR-3124-3p	linc ned 125	5 days, 21:00:00	-16.90	5 days, 21:00:00	-16.90	14969	22	2687	961
>>hsa-miR-548s	linc ned 125	6 days, 4:00:00	-15.01	6 days, 4:00:00	-15.01	14970	23	2687	2535
>>hsa-miR-3125	linc ned 125	6 days, 4:00:00	-17.11	6 days, 4:00:00	-17.11	14971	20	2687	361
>>hsa-miR-3133	linc ned 125	6 days, 7:00:00	-16.19	6 days, 7:00:00	-16.19	14983	22	2687	934
>>hsa-miR-378b	linc ned 125	6 days, 4:00:00	-18.77	6 days, 4:00:00	-18.77	14984	19	2687	1965
>>hsa-miR-466	linc ned 125	12 days, 7:00:00	-25.36	6 days, 11:00:00	-16.95	14987	23	2687	2018 353
>>hsa-miR-3136-5p	linc ned 125	12 days, 8:00:00	-35.58	6 days, 12:00:00	-17.86	14988	23	2687	2191 1463
>>hsa-miR-544b	linc ned 125	6 days, 5:00:00	-17.58	6 days, 5:00:00	-17.58	14990	22	2687	105
>>hsa-miR-548t-5p	linc ned 125	12 days, 16:00:00	-32.27	6 days, 12:00:00	-18.66	14996	21	2687	641 1608
>>hsa-miR-3143	linc ned 125	5 days, 21:00:00	-14.71	5 days, 21:00:00	-14.71	15000	25	2687	2139
>>hsa-miR-548u	linc ned 125	5 days, 22:00:00	-9.01	5 days, 22:00:00	-9.01	15001	23	2687	1468
>>hsa-miR-3145-5p	linc ned 125	6 days, 1:00:00	-9.44	6 days, 1:00:00	-9.44	15004	22	2687	1745
>>hsa-miR-3145-3p	linc ned 125	6 days, 3:00:00	-13.53	6 days, 3:00:00	-13.53	15005	24	2687	2429
>>hsa-miR-3146	linc ned 125	12 days, 21:00:00	-41.95	6 days, 19:00:00	-26.04	15007	22	2687	403 2474
>>hsa-miR-3148	linc ned 125	18 days, 19:00:00	-36.86	6 days, 16:00:00	-12.84	15010	22	2687	399 1142 1410
>>hsa-miR-3149	linc ned 125	6 days, 1:00:00	-15.46	6 days, 1:00:00	-15.46	15011	23	2687	2225
>>hsa-miR-3150a-3p	linc ned 125	6 days, 15:00:00	-33.90	6 days, 15:00:00	-33.90	15013	22	2687	115
>>hsa-miR-3152-5p	linc ned 125	6 days, 16:00:00	-16.93	6 days, 16:00:00	-16.93	15015	22	2687	1691
>>hsa-miR-3153	linc ned 125	5 days, 23:00:00	-15.34	5 days, 23:00:00	-15.34	15017	23	2687	341
>>hsa-miR-3074-3p	linc ned 125	6 days, 4:00:00	-11.48	6 days, 4:00:00	-11.48	15019	22	2687	2438
>>hsa-miR-3154	linc ned 125	5 days, 20:00:00	-19.03	5 days, 20:00:00	-19.03	15020	22	2687	1817
>>hsa-miR-3156-5p	linc ned 125	5 days, 22:00:00	-11.75	5 days, 22:00:00	-11.75	15022	22	2687	321
>>hsa-miR-3158-5p	linc ned 125	6 days, 0:00:00	-17.74	6 days, 0:00:00	-17.74	15026	21	2687	1914
>>hsa-miR-3159	linc ned 125	6 days, 0:00:00	-11.27	6 days, 0:00:00	-11.27	15028	22	2687	2212
>>hsa-miR-3160-5p	linc ned 125	18 days, 4:00:00	-33.99	6 days, 3:00:00	-13.78	15029	22	2687	2256 192 658
>>hsa-miR-3163	linc ned 125	12 days, 16:00:00	-24.49	6 days, 9:00:00	-12.28	15034	22	2687	2641 1254
>>hsa-miR-3164	linc ned 125	6 days, 3:00:00	-9.09	6 days, 3:00:00	-9.09	15035	22	2687	1661
>>hsa-miR-3168	linc ned 125	6 days, 7:00:00	-14.67	6 days, 7:00:00	-14.67	15040	17	2687	265
>>hsa-miR-3170	linc ned 125	12 days, 11:00:00	-35.40	6 days, 9:00:00	-19.31	15042	22	2687	440 1625
>>hsa-miR-3171	linc ned 125	11 days, 17:00:00	-22.97	5 days, 21:00:00	-13.60	15043	24	2687	2150 1012
>>hsa-miR-3174	linc ned 125	12 days, 23:00:00	-35.79	6 days, 23:00:00	-18.14	15049	23	2687	1205 836
>>hsa-miR-3175	linc ned 125	5 days, 22:00:00	-17.27	5 days, 22:00:00	-17.27	15050	22	2687	116
>>hsa-miR-3179	linc ned 125	12 days, 2:00:00	-31.14	6 days, 3:00:00	-18.82	15055	22	2687	1390 7
>>hsa-miR-3180-5p	linc ned 125	5 days, 20:00:00	-10.29	5 days, 20:00:00	-10.29	15056	25	2687	1019
>>hsa-miR-3180-3p	linc ned 125	5 days, 23:00:00	-29.37	5 days, 23:00:00	-29.37	15057	22	2687	47
>>hsa-miR-548w	linc ned 125	6 days, 1:00:00	-15.98	6 days, 1:00:00	-15.98	15058	23	2687	840
>>hsa-miR-3182	linc ned 125	6 days, 3:00:00	-13.95	6 days, 3:00:00	-13.95	15060	17	2687	1736
>>hsa-miR-3065-5p	linc ned 125	6 days, 15:00:00	-20.04	6 days, 15:00:00	-20.04	15065	23	2687	2626
>>hsa-miR-3187-3p	linc ned 125	5 days, 21:00:00	-16.09	5 days, 21:00:00	-16.09	15070	20	2687	2339
>>hsa-miR-3190-5p	linc ned 125	5 days, 20:00:00	-13.00	5 days, 20:00:00	-13.00	15075	20	2687	2340
>>hsa-miR-3192	linc ned 125	6 days, 0:00:00	-21.67	6 days, 0:00:00	-21.67	15079	23	2687	262
>>hsa-miR-3194-5p	linc ned 125	6 days, 14:00:00	-28.11	6 days, 14:00:00	-28.11	15081	21	2687	2311
>>hsa-miR-548x-5p	linc ned 125	12 days, 11:00:00	-27.53	6 days, 13:00:00	-15.22	15085	23	2687	1799 1610
>>hsa-miR-514b-5p	linc ned 125	12 days, 0:00:00	-33.00	6 days, 1:00:00	-17.27	15093	22	2687	529 1635
>>hsa-miR-514b-3p	linc ned 125	6 days, 1:00:00	-12.97	6 days, 1:00:00	-12.97	15094	21	2687	459
>>hsa-miR-3202	linc ned 125	19 days, 7:00:00	-55.41	6 days, 16:00:00	-19.32	15095	22	2687	346 1091 1816
>>hsa-miR-4295	linc ned 125	5 days, 23:00:00	-13.39	5 days, 23:00:00	-13.39	17117	18	2687	1808
>>hsa-miR-378c	linc ned 125	6 days, 1:00:00	-14.27	6 days, 1:00:00	-14.27	17120	25	2687	1960
>>hsa-miR-4307	linc ned 125	6 days, 2:00:00	-12.54	6 days, 2:00:00	-12.54	17133	19	2687	873
>>hsa-miR-4322	linc ned 125	5 days, 23:00:00	-17.44	5 days, 23:00:00	-17.44	17146	21	2687	1311
>>hsa-miR-4327	linc ned 125	5 days, 23:00:00	-22.20	5 days, 23:00:00	-22.20	17162	19	2687	128
>>hsa-miR-4261	linc ned 125	6 days, 1:00:00	-12.06	6 days, 1:00:00	-12.06	17163	16	2687	2168
>>hsa-miR-2355-3p	linc ned 125	7 days, 0:00:00	-24.27	7 days, 0:00:00	-24.27	17169	22	2687	129
>>hsa-miR-4269	linc ned 125	6 days, 3:00:00	-29.47	6 days, 3:00:00	-29.47	17171	21	2687	1892
>>hsa-miR-4263	linc ned 125	6 days, 7:00:00	-17.94	6 days, 7:00:00	-17.94	17172	18	2687	1072
>>hsa-miR-4275	linc ned 125	6 days, 7:00:00	-15.12	6 days, 7:00:00	-15.12	17179	17	2687	954
>>hsa-miR-4274	linc ned 125	6 days, 5:00:00	-11.40	6 days, 5:00:00	-11.40	17180	18	2687	150
>>hsa-miR-4280	linc ned 125	5 days, 23:00:00	-16.42	5 days, 23:00:00	-16.42	17185	21	2687	1484
>>hsa-miR-4287	linc ned 125	5 days, 20:00:00	-22.49	5 days, 20:00:00	-22.49	17191	19	2687	808
>>hsa-miR-4328	linc ned 125	18 days, 6:00:00	-28.15	6 days, 9:00:00	-12.34	17200	17	2687	835 1273 2270
>>hsa-miR-3605-5p	linc ned 125	5 days, 21:00:00	-17.75	5 days, 21:00:00	-17.75	17255	23	2687	2293
>>hsa-miR-3606-5p	linc ned 125	5 days, 20:00:00	-10.12	5 days, 20:00:00	-10.12	17257	21	2687	1788
>>hsa-miR-3606-3p	linc ned 125	6 days, 7:00:00	-8.67	6 days, 7:00:00	-8.67	17258	21	2687	1543
>>hsa-miR-3607-5p	linc ned 125	6 days, 7:00:00	-14.00	6 days, 7:00:00	-14.00	17259	22	2687	2654
>>hsa-miR-3607-3p	linc ned 125	5 days, 20:00:00	-6.62	5 days, 20:00:00	-6.62	17260	20	2687	1258
>>hsa-miR-3609	linc ned 125	6 days, 1:00:00	-8.52	6 days, 1:00:00	-8.52	17261	24	2687	1604
>>hsa-miR-3612	linc ned 125	6 days, 4:00:00	-24.91	6 days, 4:00:00	-24.91	17264	22	2687	113
>>hsa-miR-3613-3p	linc ned 125	13 days, 6:00:00	-23.73	6 days, 18:00:00	-15.14	17266	24	2687	1577 2591
>>hsa-miR-3616-5p	linc ned 125	6 days, 20:00:00	-14.75	6 days, 20:00:00	-14.75	17270	22	2687	1837
>>hsa-miR-3616-3p	linc ned 125	5 days, 22:00:00	-17.79	5 days, 22:00:00	-17.79	17271	23	2687	1676
>>hsa-miR-3617-5p	linc ned 125	11 days, 22:00:00	-28.36	6 days, 2:00:00	-16.52	17272	22	2687	2027 2178
>>hsa-miR-3622a-5p	linc ned 125	5 days, 21:00:00	-22.96	5 days, 21:00:00	-22.96	17281	22	2687	1891
>>hsa-miR-3646	linc ned 125	12 days, 9:00:00	-17.83	6 days, 12:00:00	-10.04	17343	22	2687	1440 393
>>hsa-miR-3653	linc ned 125	6 days, 7:00:00	-10.45	6 days, 7:00:00	-10.45	17349	18	2687	2100
>>hsa-miR-3658	linc ned 125	12 days, 1:00:00	-11.80	6 days, 3:00:00	-6.94	17354	22	2687	648 2097
>>hsa-miR-1273e	linc ned 125	6 days, 0:00:00	-19.10	6 days, 0:00:00	-19.10	17355	22	2687	2522
>>hsa-miR-3662	linc ned 125	25 days, 4:00:00	-53.64	6 days, 20:00:00	-14.85	17359	24	2687	638 1 390 2073
>>hsa-miR-3664-5p	linc ned 125	17 days, 23:00:00	-49.43	6 days, 5:00:00	-23.47	17362	22	2687	752 1756 2584
>>hsa-miR-3666	linc ned 125	6 days, 5:00:00	-15.95	6 days, 5:00:00	-15.95	17365	21	2687	1805
>>hsa-miR-3667-3p	linc ned 125	7 days, 4:00:00	-25.29	7 days, 4:00:00	-25.29	17367	22	2687	917
>>hsa-miR-3669	linc ned 125	12 days, 3:00:00	-23.53	6 days, 3:00:00	-14.13	17369	23	2687	358 1398
>>hsa-miR-3671	linc ned 125	6 days, 0:00:00	-10.99	6 days, 0:00:00	-10.99	17371	22	2687	2439
>>hsa-miR-3679-5p	linc ned 125	5 days, 21:00:00	-23.05	5 days, 21:00:00	-23.05	17383	23	2687	2210
>>hsa-miR-3680-5p	linc ned 125	6 days, 23:00:00	-26.08	6 days, 23:00:00	-26.08	17385	22	2687	2563
>>hsa-miR-3682-5p	linc ned 125	6 days, 0:00:00	-11.16	6 days, 0:00:00	-11.16	17389	22	2687	2431
>>hsa-miR-3686	linc ned 125	12 days, 15:00:00	-19.86	6 days, 16:00:00	-11.36	17394	22	2687	1728 2601
>>hsa-miR-3688-3p	linc ned 125	30 days, 9:00:00	-57.16	6 days, 4:00:00	-16.76	17397	22	2687	1145 1415 1504 2163 2290
>>hsa-miR-3692-3p	linc ned 125	12 days, 4:00:00	-27.21	6 days, 3:00:00	-14.81	17404	24	2687	894 2425
>>hsa-miR-3913-3p	linc ned 125	5 days, 22:00:00	-12.55	5 days, 22:00:00	-12.55	17881	22	2687	2026
>>hsa-miR-3915	linc ned 125	12 days, 21:00:00	-31.73	6 days, 14:00:00	-17.04	17883	22	2687	347 2373
>>hsa-miR-3916	linc ned 125	23 days, 21:00:00	-67.49	6 days, 3:00:00	-18.76	17884	26	2687	357 2276 1087 341
>>hsa-miR-3150b-3p	linc ned 125	6 days, 6:00:00	-19.98	6 days, 6:00:00	-19.98	17889	21	2687	2498
>>hsa-miR-3920	linc ned 125	6 days, 2:00:00	-11.79	6 days, 2:00:00	-11.79	17890	22	2687	599
>>hsa-miR-3924	linc ned 125	6 days, 20:00:00	-18.00	6 days, 20:00:00	-18.00	17895	22	2687	1015
>>hsa-miR-3925-3p	linc ned 125	5 days, 23:00:00	-16.41	5 days, 23:00:00	-16.41	17897	21	2687	953
>>hsa-miR-3936	linc ned 125	11 days, 21:00:00	-39.99	6 days, 1:00:00	-22.36	18068	22	2687	1387 1918
>>hsa-miR-3937	linc ned 125	5 days, 21:00:00	-32.14	5 days, 21:00:00	-32.14	18069	23	2687	2510
>>hsa-miR-3940-3p	linc ned 125	6 days, 2:00:00	-24.06	6 days, 2:00:00	-24.06	18074	22	2687	1774
>>hsa-miR-642b-3p	linc ned 125	17 days, 19:00:00	-50.62	6 days, 1:00:00	-19.85	18165	22	2687	355 453 2424
>>hsa-miR-550b-3p	linc ned 125	6 days, 6:00:00	-17.11	6 days, 6:00:00	-17.11	18167	20	2687	1760
>>hsa-miR-548z	linc ned 125	6 days, 13:00:00	-7.41	6 days, 13:00:00	-7.41	18168	23	2687	2585
>>hsa-miR-548o-5p	linc ned 125	6 days, 0:00:00	-15.78	6 days, 0:00:00	-15.78	18225	22	2687	840
>>hsa-miR-378e	linc ned 125	6 days, 1:00:00	-14.14	6 days, 1:00:00	-14.14	18227	19	2687	1966
>>hsa-miR-378f	linc ned 125	6 days, 4:00:00	-15.95	6 days, 4:00:00	-15.95	18232	20	2687	1964
>>hsa-miR-4423-3p	linc ned 125	6 days, 4:00:00	-15.14	6 days, 4:00:00	-15.14	18237	21	2687	1895
>>hsa-miR-548ac	linc ned 125	6 days, 1:00:00	-6.31	6 days, 1:00:00	-6.31	18239	22	2687	2588
>>hsa-miR-4424	linc ned 125	6 days, 7:00:00	-9.98	6 days, 7:00:00	-9.98	18240	22	2687	1200
>>hsa-miR-4425	linc ned 125	5 days, 22:00:00	-16.73	5 days, 22:00:00	-16.73	18241	22	2687	1625
>>hsa-miR-4427	linc ned 125	12 days, 5:00:00	-25.30	6 days, 5:00:00	-15.05	18243	21	2687	2193 583
>>hsa-miR-4435	linc ned 125	5 days, 20:00:00	-28.91	5 days, 20:00:00	-28.91	18253	22	2687	2507
>>hsa-miR-4439	linc ned 125	6 days, 6:00:00	-16.00	6 days, 6:00:00	-16.00	18258	22	2687	2193
>>hsa-miR-4445-5p	linc ned 125	6 days, 8:00:00	-16.21	6 days, 8:00:00	-16.21	18264	22	2687	279
>>hsa-miR-4448	linc ned 125	5 days, 20:00:00	-20.12	5 days, 20:00:00	-20.12	18269	20	2687	1884
>>hsa-miR-4450	linc ned 125	11 days, 22:00:00	-41.76	6 days, 1:00:00	-22.28	18272	22	2687	438 2209
>>hsa-miR-548ah-5p	linc ned 125	11 days, 23:00:00	-23.11	6 days, 3:00:00	-11.67	18273	20	2687	1610 644
>>hsa-miR-548ah-3p	linc ned 125	5 days, 21:00:00	-4.61	5 days, 21:00:00	-4.61	18274	22	2687	2587
>>hsa-miR-4453	linc ned 125	5 days, 22:00:00	-17.63	5 days, 22:00:00	-17.63	18277	20	2687	1355
>>hsa-miR-4459	linc ned 125	6 days, 0:00:00	-22.65	6 days, 0:00:00	-22.65	18283	22	2687	1044
>>hsa-miR-378h	linc ned 125	6 days, 10:00:00	-16.93	6 days, 10:00:00	-16.93	18286	21	2687	1963
>>hsa-miR-548aj-5p	linc ned 125	12 days, 11:00:00	-27.53	6 days, 13:00:00	-15.22	18293	23	2687	1799 1610
>>hsa-miR-4470	linc ned 125	5 days, 20:00:00	-15.29	5 days, 20:00:00	-15.29	18299	21	2687	813
>>hsa-miR-4471	linc ned 125	5 days, 22:00:00	-17.46	5 days, 22:00:00	-17.46	18300	22	2687	2555
>>hsa-miR-4474-3p	linc ned 125	12 days, 10:00:00	-35.05	6 days, 8:00:00	-18.76	18304	22	2687	509 2251
>>hsa-miR-4475	linc ned 125	6 days, 2:00:00	-15.54	6 days, 2:00:00	-15.54	18305	22	2687	72
>>hsa-miR-4476	linc ned 125	17 days, 15:00:00	-46.96	5 days, 23:00:00	-19.85	18306	22	2687	1091 346 1818
>>hsa-miR-4477a	linc ned 125	11 days, 21:00:00	-23.41	6 days, 0:00:00	-14.39	18307	22	2687	462 1407
>>hsa-miR-4477b	linc ned 125	12 days, 0:00:00	-18.77	6 days, 4:00:00	-11.78	18308	22	2687	1635 2097
>>hsa-miR-3689d	linc ned 125	12 days, 3:00:00	-38.01	6 days, 6:00:00	-20.22	18311	22	2687	209 1042
>>hsa-miR-548ak	linc ned 125	6 days, 0:00:00	-11.18	6 days, 0:00:00	-11.18	18316	21	2687	841
>>hsa-miR-4480	linc ned 125	5 days, 21:00:00	-19.39	5 days, 21:00:00	-19.39	18317	21	2687	2464
>>hsa-miR-4482-3p	linc ned 125	5 days, 23:00:00	-15.17	5 days, 23:00:00	-15.17	18320	22	2687	1494
>>hsa-miR-4493	linc ned 125	5 days, 22:00:00	-23.90	5 days, 22:00:00	-23.90	18332	21	2687	1775
>>hsa-miR-4495	linc ned 125	6 days, 9:00:00	-8.51	6 days, 9:00:00	-8.51	18334	21	2687	1196
>>hsa-miR-4499	linc ned 125	6 days, 8:00:00	-17.59	6 days, 8:00:00	-17.59	18339	17	2687	1470
>>hsa-miR-4511	linc ned 125	6 days, 3:00:00	-12.50	6 days, 3:00:00	-12.50	18352	22	2687	936
>>hsa-miR-4517	linc ned 125	13 days, 0:00:00	-26.96	6 days, 19:00:00	-14.43	18358	25	2687	1079 2653
>>hsa-miR-4519	linc ned 125	5 days, 20:00:00	-12.56	5 days, 20:00:00	-12.56	18360	18	2687	689
>>hsa-miR-4521	linc ned 125	6 days, 7:00:00	-19.32	6 days, 7:00:00	-19.32	18363	22	2687	935
>>hsa-miR-4522	linc ned 125	5 days, 21:00:00	-18.27	5 days, 21:00:00	-18.27	18365	21	2687	755
>>hsa-miR-4524a-3p	linc ned 125	6 days, 2:00:00	-19.10	6 days, 2:00:00	-19.10	18368	22	2687	1048
>>hsa-miR-4528	linc ned 125	11 days, 22:00:00	-25.25	6 days, 1:00:00	-13.41	18372	22	2687	1346 2023
>>hsa-miR-4534	linc ned 125	5 days, 22:00:00	-22.89	5 days, 22:00:00	-22.89	18379	17	2687	2296
>>hsa-miR-378i	linc ned 125	5 days, 20:00:00	-12.40	5 days, 20:00:00	-12.40	18380	21	2687	1964
>>hsa-miR-548am-5p	linc ned 125	6 days, 0:00:00	-15.78	6 days, 0:00:00	-15.78	18382	22	2687	840
>>hsa-miR-548am-3p	linc ned 125	5 days, 21:00:00	-5.15	5 days, 21:00:00	-5.15	18383	22	2687	2587
>>hsa-miR-4536-5p	linc ned 125	6 days, 1:00:00	-23.45	6 days, 1:00:00	-23.45	18385	21	2687	255
>>hsa-miR-4539	linc ned 125	6 days, 3:00:00	-18.87	6 days, 3:00:00	-18.87	18390	22	2687	800
>>hsa-miR-3972	linc ned 125	7 days, 0:00:00	-23.75	7 days, 0:00:00	-23.75	18520	22	2687	2311
>>hsa-miR-3974	linc ned 125	12 days, 3:00:00	-30.46	6 days, 4:00:00	-18.29	18522	23	2687	2645 535
>>hsa-miR-3976	linc ned 125	6 days, 10:00:00	-18.62	6 days, 10:00:00	-18.62	18524	24	2687	1008
>>hsa-miR-3978	linc ned 125	5 days, 20:00:00	-14.44	5 days, 20:00:00	-14.44	18526	24	2687	1415
>>hsa-miR-4632-5p	linc ned 125	6 days, 5:00:00	-21.62	6 days, 5:00:00	-21.62	18851	23	2687	1814
>>hsa-miR-4637	linc ned 125	5 days, 21:00:00	-10.13	5 days, 21:00:00	-10.13	18858	22	2687	712
>>hsa-miR-4639-3p	linc ned 125	6 days, 1:00:00	-15.75	6 days, 1:00:00	-15.75	18862	20	2687	534
>>hsa-miR-4642	linc ned 125	6 days, 1:00:00	-25.15	6 days, 1:00:00	-25.15	18866	22	2687	22
>>hsa-miR-4643	linc ned 125	6 days, 1:00:00	-10.23	6 days, 1:00:00	-10.23	18867	22	2687	353
>>hsa-miR-4646-5p	linc ned 125	5 days, 20:00:00	-18.86	5 days, 20:00:00	-18.86	18871	22	2687	403
>>hsa-miR-4652-3p	linc ned 125	5 days, 20:00:00	-7.53	5 days, 20:00:00	-7.53	18881	22	2687	295
>>hsa-miR-4654	linc ned 125	5 days, 21:00:00	-18.05	5 days, 21:00:00	-18.05	18884	22	2687	441
>>hsa-miR-4656	linc ned 125	6 days, 1:00:00	-33.50	6 days, 1:00:00	-33.50	18887	23	2687	1053
>>hsa-miR-4658	linc ned 125	6 days, 6:00:00	-23.25	6 days, 6:00:00	-23.25	18889	23	2687	1313
>>hsa-miR-4659a-5p	linc ned 125	6 days, 4:00:00	-11.98	6 days, 4:00:00	-11.98	18890	22	2687	1419
>>hsa-miR-4659a-3p	linc ned 125	5 days, 23:00:00	-10.17	5 days, 23:00:00	-10.17	18891	22	2687	1993
>>hsa-miR-4659b-5p	linc ned 125	6 days, 1:00:00	-13.84	6 days, 1:00:00	-13.84	18897	19	2687	1424
>>hsa-miR-4659b-3p	linc ned 125	5 days, 23:00:00	-8.55	5 days, 23:00:00	-8.55	18898	22	2687	1993
>>hsa-miR-4666a-3p	linc ned 125	6 days, 0:00:00	-13.62	6 days, 0:00:00	-13.62	18906	21	2687	2014
>>hsa-miR-4667-5p	linc ned 125	12 days, 1:00:00	-44.79	6 days, 2:00:00	-25.78	18907	22	2687	117 1985
>>hsa-miR-4668-5p	linc ned 125	24 days, 5:00:00	-50.42	6 days, 8:00:00	-14.04	18909	23	2687	2286 1412 1 400
>>hsa-miR-4668-3p	linc ned 125	12 days, 12:00:00	-31.18	6 days, 15:00:00	-17.69	18910	23	2687	2584 1502
>>hsa-miR-4671-3p	linc ned 125	5 days, 22:00:00	-16.94	5 days, 22:00:00	-16.94	18917	21	2687	1805
>>hsa-miR-4676-3p	linc ned 125	6 days, 8:00:00	-14.20	6 days, 8:00:00	-14.20	18923	22	2687	1859
>>hsa-miR-4678	linc ned 125	5 days, 23:00:00	-8.70	5 days, 23:00:00	-8.70	18926	22	2687	2241
>>hsa-miR-4684-5p	linc ned 125	6 days, 6:00:00	-21.59	6 days, 6:00:00	-21.59	18933	22	2687	762
>>hsa-miR-4684-3p	linc ned 125	6 days, 3:00:00	-12.96	6 days, 3:00:00	-12.96	18934	22	2687	1229
>>hsa-miR-4685-5p	linc ned 125	5 days, 20:00:00	-24.74	5 days, 20:00:00	-24.74	18935	26	2687	2500
>>hsa-miR-4686	linc ned 125	5 days, 20:00:00	-17.99	5 days, 20:00:00	-17.99	18937	23	2687	1896
>>hsa-miR-4687-3p	linc ned 125	6 days, 18:00:00	-24.83	6 days, 18:00:00	-24.83	18939	21	2687	1223
>>hsa-miR-4689	linc ned 125	12 days, 6:00:00	-38.82	6 days, 4:00:00	-21.08	18942	22	2687	103 2496
>>hsa-miR-4691-5p	linc ned 125	6 days, 3:00:00	-17.19	6 days, 3:00:00	-17.19	18945	23	2687	951
>>hsa-miR-4691-3p	linc ned 125	6 days, 6:00:00	-21.37	6 days, 6:00:00	-21.37	18946	23	2687	2307
>>hsa-miR-4693-5p	linc ned 125	6 days, 2:00:00	-10.55	6 days, 2:00:00	-10.55	18948	23	2687	599
>>hsa-miR-4698	linc ned 125	6 days, 1:00:00	-8.68	6 days, 1:00:00	-8.68	18957	23	2687	2637
>>hsa-miR-4699-5p	linc ned 125	6 days, 3:00:00	-17.22	6 days, 3:00:00	-17.22	18958	22	2687	1467
>>hsa-miR-4700-5p	linc ned 125	12 days, 14:00:00	-45.60	6 days, 17:00:00	-26.39	18960	22	2687	1988 119
>>hsa-miR-4700-3p	linc ned 125	6 days, 0:00:00	-16.76	6 days, 0:00:00	-16.76	18961	26	2687	2509
>>hsa-miR-4704-3p	linc ned 125	6 days, 1:00:00	-18.67	6 days, 1:00:00	-18.67	18967	22	2687	2648
>>hsa-miR-4705	linc ned 125	6 days, 14:00:00	-16.91	6 days, 14:00:00	-16.91	18968	22	2687	1115
>>hsa-miR-4708-3p	linc ned 125	5 days, 22:00:00	-12.96	5 days, 22:00:00	-12.96	18973	22	2687	1226
>>hsa-miR-4709-3p	linc ned 125	5 days, 21:00:00	-19.25	5 days, 21:00:00	-19.25	18975	23	2687	284
>>hsa-miR-203b-3p	linc ned 125	11 days, 17:00:00	-32.45	5 days, 21:00:00	-17.77	18977	23	2687	1979 1783
>>hsa-miR-4710	linc ned 125	6 days, 3:00:00	-30.81	6 days, 3:00:00	-30.81	18978	18	2687	1056
>>hsa-miR-4711-3p	linc ned 125	6 days, 8:00:00	-17.16	6 days, 8:00:00	-17.16	18980	18	2687	213
>>hsa-miR-4712-3p	linc ned 125	6 days, 0:00:00	-12.61	6 days, 0:00:00	-12.61	18982	21	2687	1
>>hsa-miR-4715-5p	linc ned 125	6 days, 5:00:00	-14.44	6 days, 5:00:00	-14.44	18987	22	2687	171
>>hsa-miR-4716-5p	linc ned 125	5 days, 21:00:00	-19.88	5 days, 21:00:00	-19.88	18989	22	2687	1122
>>hsa-miR-4716-3p	linc ned 125	6 days, 4:00:00	-23.50	6 days, 4:00:00	-23.50	18990	22	2687	2296
>>hsa-miR-3529-5p	linc ned 125	6 days, 4:00:00	-18.85	6 days, 4:00:00	-18.85	18991	22	2687	2400
>>hsa-miR-3529-3p	linc ned 125	5 days, 23:00:00	-13.24	5 days, 23:00:00	-13.24	18992	24	2687	2625
>>hsa-miR-4720-3p	linc ned 125	6 days, 2:00:00	-9.84	6 days, 2:00:00	-9.84	18998	21	2687	1209
>>hsa-miR-4722-5p	linc ned 125	6 days, 4:00:00	-30.95	6 days, 4:00:00	-30.95	19000	23	2687	1043
>>hsa-miR-4520b-3p	linc ned 125	5 days, 23:00:00	-11.98	5 days, 23:00:00	-11.98	19003	22	2687	2006
>>hsa-miR-4723-5p	linc ned 125	5 days, 22:00:00	-21.18	5 days, 22:00:00	-21.18	19004	24	2687	2
>>hsa-miR-4723-3p	linc ned 125	5 days, 20:00:00	-21.20	5 days, 20:00:00	-21.20	19005	22	2687	1881
>>hsa-miR-4727-5p	linc ned 125	6 days, 23:00:00	-21.88	6 days, 23:00:00	-21.88	19013	21	2687	1754
>>hsa-miR-4727-3p	linc ned 125	6 days, 5:00:00	-19.21	6 days, 5:00:00	-19.21	19014	22	2687	2205
>>hsa-miR-4728-5p	linc ned 125	5 days, 22:00:00	-23.57	5 days, 22:00:00	-23.57	19015	23	2687	1815
>>hsa-miR-4728-3p	linc ned 125	6 days, 15:00:00	-19.55	6 days, 15:00:00	-19.55	19016	25	2687	1547
>>hsa-miR-4729	linc ned 125	6 days, 7:00:00	-13.27	6 days, 7:00:00	-13.27	19017	22	2687	907
>>hsa-miR-4736	linc ned 125	6 days, 1:00:00	-17.76	6 days, 1:00:00	-17.76	19028	19	2687	1289
>>hsa-miR-4737	linc ned 125	6 days, 6:00:00	-16.37	6 days, 6:00:00	-16.37	19029	20	2687	1229
>>hsa-miR-3064-3p	linc ned 125	6 days, 18:00:00	-21.05	6 days, 18:00:00	-21.05	19031	23	2687	1750
>>hsa-miR-4744	linc ned 125	6 days, 3:00:00	-14.59	6 days, 3:00:00	-14.59	19042	23	2687	934
>>hsa-miR-3591-5p	linc ned 125	6 days, 6:00:00	-10.94	6 days, 6:00:00	-10.94	19043	23	2687	626
>>hsa-miR-4745-5p	linc ned 125	5 days, 23:00:00	-30.72	5 days, 23:00:00	-30.72	19045	23	2687	45
>>hsa-miR-4745-3p	linc ned 125	6 days, 0:00:00	-25.91	6 days, 0:00:00	-25.91	19046	23	2687	1772
>>hsa-miR-4747-3p	linc ned 125	6 days, 4:00:00	-30.42	6 days, 4:00:00	-30.42	19050	22	2687	1776
>>hsa-miR-4753-3p	linc ned 125	12 days, 5:00:00	-37.01	6 days, 3:00:00	-18.56	19059	22	2687	138 920
>>hsa-miR-499b-3p	linc ned 125	6 days, 17:00:00	-16.10	6 days, 17:00:00	-16.10	19066	22	2687	890
>>hsa-miR-4759	linc ned 125	5 days, 22:00:00	-21.97	5 days, 22:00:00	-21.97	19073	21	2687	87
>>hsa-miR-4760-5p	linc ned 125	5 days, 22:00:00	-8.33	5 days, 22:00:00	-8.33	19074	22	2687	1700
>>hsa-miR-4760-3p	linc ned 125	5 days, 20:00:00	-5.65	5 days, 20:00:00	-5.65	19075	22	2687	482
>>hsa-miR-4761-3p	linc ned 125	6 days, 1:00:00	-16.29	6 days, 1:00:00	-16.29	19077	21	2687	1678
>>hsa-miR-4764-5p	linc ned 125	6 days, 2:00:00	-21.53	6 days, 2:00:00	-21.53	19082	21	2687	2542
>>hsa-miR-4764-3p	linc ned 125	5 days, 22:00:00	-13.35	5 days, 22:00:00	-13.35	19083	22	2687	810
>>hsa-miR-4766-5p	linc ned 125	6 days, 4:00:00	-12.13	6 days, 4:00:00	-12.13	19085	21	2687	80
>>hsa-miR-4769-5p	linc ned 125	5 days, 22:00:00	-30.14	5 days, 22:00:00	-30.14	19090	24	2687	2293
>>hsa-miR-4769-3p	linc ned 125	5 days, 21:00:00	-20.27	5 days, 21:00:00	-20.27	19091	22	2687	1752
>>hsa-miR-4772-3p	linc ned 125	6 days, 2:00:00	-17.58	6 days, 2:00:00	-17.58	19095	22	2687	1354
>>hsa-miR-4773	linc ned 125	12 days, 13:00:00	-37.14	6 days, 17:00:00	-21.97	19096	22	2687	1909 2515
>>hsa-miR-4775	linc ned 125	5 days, 20:00:00	-6.78	5 days, 20:00:00	-6.78	19099	22	2687	1479
>>hsa-miR-4776-5p	linc ned 125	6 days, 8:00:00	-22.72	6 days, 8:00:00	-22.72	19100	22	2687	615
>>hsa-miR-4776-3p	linc ned 125	5 days, 20:00:00	-9.11	5 days, 20:00:00	-9.11	19101	23	2687	1419
>>hsa-miR-4777-5p	linc ned 125	6 days, 3:00:00	-11.57	6 days, 3:00:00	-11.57	19102	22	2687	318
>>hsa-miR-4778-5p	linc ned 125	6 days, 1:00:00	-10.69	6 days, 1:00:00	-10.69	19104	22	2687	543
>>hsa-miR-4778-3p	linc ned 125	12 days, 3:00:00	-37.23	6 days, 7:00:00	-22.12	19105	22	2687	919 848
>>hsa-miR-4779	linc ned 125	6 days, 6:00:00	-18.84	6 days, 6:00:00	-18.84	19106	22	2687	97
>>hsa-miR-4436b-3p	linc ned 125	6 days, 4:00:00	-20.96	6 days, 4:00:00	-20.96	19109	22	2687	1816
>>hsa-miR-4781-5p	linc ned 125	6 days, 2:00:00	-17.74	6 days, 2:00:00	-17.74	19110	21	2687	46
>>hsa-miR-4782-3p	linc ned 125	6 days, 11:00:00	-14.18	6 days, 11:00:00	-14.18	19113	22	2687	278
>>hsa-miR-4784	linc ned 125	6 days, 2:00:00	-20.65	6 days, 2:00:00	-20.65	19116	20	2687	2497
>>hsa-miR-1245b-5p	linc ned 125	6 days, 2:00:00	-17.05	6 days, 2:00:00	-17.05	19118	21	2687	1707
>>hsa-miR-2467-3p	linc ned 125	6 days, 3:00:00	-23.52	6 days, 3:00:00	-23.52	19121	22	2687	219
>>hsa-miR-4789-3p	linc ned 125	6 days, 2:00:00	-9.52	6 days, 2:00:00	-9.52	19128	21	2687	2020
>>hsa-miR-4793-5p	linc ned 125	5 days, 22:00:00	-19.54	5 days, 22:00:00	-19.54	19133	24	2687	14
>>hsa-miR-4795-5p	linc ned 125	5 days, 22:00:00	-19.29	5 days, 22:00:00	-19.29	19136	21	2687	2541
>>hsa-miR-4795-3p	linc ned 125	13 days, 2:00:00	-22.75	6 days, 20:00:00	-13.20	19137	22	2687	2331 1158
>>hsa-miR-4797-5p	linc ned 125	6 days, 3:00:00	-15.19	6 days, 3:00:00	-15.19	19140	21	2687	2629
>>hsa-miR-4797-3p	linc ned 125	6 days, 1:00:00	-15.67	6 days, 1:00:00	-15.67	19141	21	2687	1175
>>hsa-miR-4799-5p	linc ned 125	17 days, 21:00:00	-38.70	6 days, 3:00:00	-17.13	19144	22	2687	901 2313 1716
>>hsa-miR-4800-5p	linc ned 125	6 days, 5:00:00	-20.54	6 days, 5:00:00	-20.54	19146	21	2687	617
>>hsa-miR-4802-3p	linc ned 125	6 days, 4:00:00	-14.67	6 days, 4:00:00	-14.67	19150	23	2687	2223
>>hsa-miR-4803	linc ned 125	6 days, 20:00:00	-14.40	6 days, 20:00:00	-14.40	19151	21	2687	2176
>>hsa-miR-4804-3p	linc ned 125	6 days, 0:00:00	-14.42	6 days, 0:00:00	-14.42	19153	21	2687	1188
>>hsa-miR-5003-3p	linc ned 125	6 days, 1:00:00	-19.01	6 days, 1:00:00	-19.01	19648	21	2687	1025
>>hsa-miR-548ao-5p	linc ned 125	6 days, 0:00:00	-13.34	6 days, 0:00:00	-13.34	19651	22	2687	840
>>hsa-miR-5007-5p	linc ned 125	12 days, 6:00:00	-38.81	6 days, 4:00:00	-22.19	19655	22	2687	666 162
>>hsa-miR-5007-3p	linc ned 125	5 days, 20:00:00	-9.25	5 days, 20:00:00	-9.25	19656	22	2687	383
>>hsa-miR-5009-5p	linc ned 125	6 days, 3:00:00	-14.72	6 days, 3:00:00	-14.72	19661	24	2687	1955
>>hsa-miR-5010-5p	linc ned 125	6 days, 12:00:00	-23.35	6 days, 12:00:00	-23.35	19663	22	2687	2295
>>hsa-miR-5047	linc ned 125	5 days, 23:00:00	-19.24	5 days, 23:00:00	-19.24	19724	21	2687	1329
>>hsa-miR-5089-5p	linc ned 125	18 days, 20:00:00	-44.86	6 days, 12:00:00	-16.06	19769	21	2687	1625 444 2276
>>hsa-miR-5090	linc ned 125	5 days, 21:00:00	-26.51	5 days, 21:00:00	-26.51	19771	23	2687	1814
>>hsa-miR-5093	linc ned 125	12 days, 7:00:00	-33.13	6 days, 11:00:00	-17.53	19774	23	2687	2200 1
>>hsa-miR-5186	linc ned 125	5 days, 22:00:00	-12.61	5 days, 22:00:00	-12.61	19966	21	2687	2493
>>hsa-miR-5187-5p	linc ned 125	6 days, 16:00:00	-18.54	6 days, 16:00:00	-18.54	19967	22	2687	1984
>>hsa-miR-5193	linc ned 125	6 days, 9:00:00	-22.29	6 days, 9:00:00	-22.29	19974	22	2687	955
>>hsa-miR-5194	linc ned 125	6 days, 5:00:00	-21.04	6 days, 5:00:00	-21.04	19975	22	2687	101
>>hsa-miR-5196-5p	linc ned 125	11 days, 19:00:00	-38.55	5 days, 22:00:00	-19.37	19978	22	2687	1092 1816
>>hsa-miR-5197-5p	linc ned 125	6 days, 0:00:00	-11.36	6 days, 0:00:00	-11.36	19980	23	2687	2633
>>hsa-miR-4524b-3p	linc ned 125	5 days, 21:00:00	-20.21	5 days, 21:00:00	-20.21	21175	20	2687	1049
>>hsa-miR-548aq-5p	linc ned 125	5 days, 20:00:00	-12.09	5 days, 20:00:00	-12.09	21195	22	2687	840
>>hsa-miR-548ar-5p	linc ned 125	6 days, 4:00:00	-13.66	6 days, 4:00:00	-13.66	21197	21	2687	841
>>hsa-miR-548as-5p	linc ned 125	5 days, 20:00:00	-15.12	5 days, 20:00:00	-15.12	21199	22	2687	841
>>hsa-miR-548as-3p	linc ned 125	6 days, 2:00:00	-12.14	6 days, 2:00:00	-12.14	21200	22	2687	2586
>>hsa-miR-5579-5p	linc ned 125	5 days, 22:00:00	-15.94	5 days, 22:00:00	-15.94	21201	21	2687	1296
>>hsa-miR-5580-5p	linc ned 125	12 days, 3:00:00	-26.74	6 days, 2:00:00	-13.60	21205	22	2687	1952 2385
>>hsa-miR-5580-3p	linc ned 125	6 days, 8:00:00	-12.73	6 days, 8:00:00	-12.73	21206	22	2687	2657
>>hsa-miR-5582-5p	linc ned 125	5 days, 20:00:00	-15.08	5 days, 20:00:00	-15.08	21211	22	2687	1890
>>hsa-miR-5583-3p	linc ned 125	5 days, 22:00:00	-9.19	5 days, 22:00:00	-9.19	21214	22	2687	148
>>hsa-miR-5584-5p	linc ned 125	12 days, 8:00:00	-23.95	6 days, 12:00:00	-12.99	21215	22	2687	1088 342
>>hsa-miR-5584-3p	linc ned 125	12 days, 0:00:00	-29.66	6 days, 2:00:00	-19.49	21216	22	2687	335 1130
>>hsa-miR-5585-3p	linc ned 125	6 days, 21:00:00	-21.36	6 days, 21:00:00	-21.36	21218	22	2687	580
>>hsa-miR-5586-5p	linc ned 125	5 days, 22:00:00	-17.23	5 days, 22:00:00	-17.23	21219	22	2687	2393
>>hsa-miR-5586-3p	linc ned 125	6 days, 7:00:00	-17.73	6 days, 7:00:00	-17.73	21220	22	2687	1605
>>hsa-miR-548au-5p	linc ned 125	6 days, 0:00:00	-13.01	6 days, 0:00:00	-13.01	21223	21	2687	841
>>hsa-miR-5590-3p	linc ned 125	6 days, 4:00:00	-6.42	6 days, 4:00:00	-6.42	21232	21	2687	2109
>>hsa-miR-548av-5p	linc ned 125	6 days, 6:00:00	-11.37	6 days, 6:00:00	-11.37	21235	18	2687	558
>>hsa-miR-5680	linc ned 125	11 days, 23:00:00	-21.62	6 days, 1:00:00	-14.31	21404	22	2687	1556 2080
>>hsa-miR-5681a	linc ned 125	5 days, 20:00:00	-17.02	5 days, 20:00:00	-17.02	21405	22	2687	76
>>hsa-miR-548aw	linc ned 125	12 days, 2:00:00	-21.29	6 days, 5:00:00	-14.25	21407	20	2687	1804 1583
>>hsa-miR-548ax	linc ned 125	6 days, 10:00:00	-21.49	6 days, 10:00:00	-21.49	21410	22	2687	840
>>hsa-miR-5694	linc ned 125	6 days, 10:00:00	-16.56	6 days, 10:00:00	-16.56	21423	21	2687	1343
>>hsa-miR-5700	linc ned 125	6 days, 1:00:00	-14.40	6 days, 1:00:00	-14.40	21429	22	2687	1501
>>hsa-miR-5701	linc ned 125	18 days, 2:00:00	-37.57	6 days, 6:00:00	-13.32	21430	19	2687	1126 280 2449
>>hsa-miR-5702	linc ned 125	6 days, 10:00:00	-16.39	6 days, 10:00:00	-16.39	21431	22	2687	2233
>>hsa-miR-5706	linc ned 125	5 days, 20:00:00	-20.71	5 days, 20:00:00	-20.71	21436	22	2687	1963
>>hsa-miR-6073	linc ned 125	5 days, 21:00:00	-13.93	5 days, 21:00:00	-13.93	22385	20	2687	685
>>hsa-miR-6124	linc ned 125	6 days, 16:00:00	-21.28	6 days, 16:00:00	-21.28	23284	20	2687	2291
>>hsa-miR-6134	linc ned 125	6 days, 1:00:00	-18.17	6 days, 1:00:00	-18.17	23305	19	2687	1935
>>hsa-miR-548ay-5p	linc ned 125	5 days, 20:00:00	-9.44	5 days, 20:00:00	-9.44	24139	21	2687	841
>>hsa-miR-548az-5p	linc ned 125	24 days, 10:00:00	-48.19	6 days, 8:00:00	-18.23	24143	22	2687	640 1609 555 394
>>hsa-miR-6504-5p	linc ned 125	5 days, 20:00:00	-13.46	5 days, 20:00:00	-13.46	24151	21	2687	2610
>>hsa-miR-6507-5p	linc ned 125	5 days, 23:00:00	-13.42	5 days, 23:00:00	-13.42	24157	21	2687	1412
>>hsa-miR-6509-5p	linc ned 125	6 days, 3:00:00	-16.69	6 days, 3:00:00	-16.69	24161	21	2687	374
>>hsa-miR-6510-5p	linc ned 125	6 days, 8:00:00	-21.61	6 days, 8:00:00	-21.61	24163	22	2687	9
>>hsa-miR-6513-5p	linc ned 125	12 days, 10:00:00	-29.46	6 days, 7:00:00	-15.28	24169	23	2687	441 1620
>>hsa-miR-6514-3p	linc ned 125	5 days, 20:00:00	-10.17	5 days, 20:00:00	-10.17	24172	21	2687	1260
>>hsa-miR-6515-5p	linc ned 125	6 days, 5:00:00	-27.68	6 days, 5:00:00	-27.68	24173	21	2687	1780
>>hsa-miR-6515-3p	linc ned 125	6 days, 2:00:00	-15.52	6 days, 2:00:00	-15.52	24174	20	2687	141
>>hsa-miR-6715b-3p	linc ned 125	6 days, 4:00:00	-19.21	6 days, 4:00:00	-19.21	24527	22	2687	2358
>>hsa-miR-892c-3p	linc ned 125	6 days, 14:00:00	-15.70	6 days, 14:00:00	-15.70	24542	22	2687	1857
