# Supplementary material for: The long noncoding RNA linc-NeD125 controls the expression of medulloblastoma driver genes by microRNA sponge activity
Source: Oncotarget. 2017 Mar 9;8(19):31003–15. doi: 10.18632/oncotarget.16049 (PMC5458184; doi:10.18632/oncotarget.16049)
Supplement: Supplementary file 3 [file oncotarget-08-31003-s003.xlsx]

## Sheet: Sheet1
genes	shared microRNAs	microRNAs
KDM6A MLL3 MYCN SNCAIP ZMYM3	3	hsa-miR-300
		hsa-miR-381
		hsa-miR-590-3p
KDM6A MLL3 SNCAIP ZMYM3	1	hsa-miR-203
KDM6A MLL3 MYCN SNCAIP	16	hsa-miR-106a
		hsa-miR-17
		hsa-miR-302a
		hsa-miR-186
		hsa-miR-302b
		hsa-miR-302c
		hsa-miR-519d
		hsa-miR-520e
		hsa-miR-93
		hsa-miR-20a
		hsa-miR-539
		hsa-miR-340
		hsa-miR-106b
		hsa-miR-372
		hsa-miR-19b
		hsa-miR-20b
KDM6A MLL3 MYCN ZMYM3	9	hsa-miR-144
		hsa-miR-30b
		hsa-miR-494
		hsa-miR-30d
		hsa-miR-30a
		hsa-miR-194
		hsa-miR-30c
		hsa-miR-495
		hsa-miR-30e
KDM6A MLL3 SNCAIP	4	hsa-miR-23a
		hsa-miR-23b
		hsa-miR-26b
		hsa-miR-1297
KDM6A MLL3 ZMYM3	2	hsa-miR-183
		hsa-miR-129-5p
KDM6A MLL3 MYCN	14	hsa-miR-200b
		hsa-miR-873
		hsa-miR-448
		hsa-miR-429
		hsa-miR-424
		hsa-miR-301b
		hsa-miR-19a
		hsa-miR-15a
		hsa-miR-371-5p
		hsa-miR-200c
		hsa-miR-101
		hsa-miR-520a-3p
		hsa-miR-497
		hsa-miR-15b
KDM6A MYCN SNCAIP	6	hsa-miR-361-5p
		hsa-miR-134
		hsa-miR-543
		hsa-miR-410
		hsa-miR-33a
		hsa-miR-139-5p
MLL3 SNCAIP ZMYM3	1	hsa-miR-138
MLL3 MYCN SNCAIP	2	hsa-miR-302d
		hsa-miR-205
MLL3 MYCN ZMYM3	2	hsa-miR-7
		hsa-miR-421
MYCN SNCAIP ZMYM3	2	hsa-miR-449b
		hsa-miR-449a
KDM6A MLL3	17	hsa-miR-16
		hsa-miR-486-5p
		hsa-miR-382
		hsa-miR-454
		hsa-miR-208a
		hsa-miR-133a
		hsa-miR-181b
		hsa-miR-374b
		hsa-miR-181a
		hsa-miR-195
		hsa-miR-487b
		hsa-miR-181d
		hsa-miR-377
		hsa-miR-133b
		hsa-miR-301a
		hsa-miR-26a
		hsa-miR-181c
KDM6A SNCAIP	5	hsa-miR-18b
		hsa-miR-876-5p
		hsa-miR-411
		hsa-miR-190
		hsa-miR-190b
KDM6A ZMYM3	1	hsa-miR-376c
KDM6A MYCN	3	hsa-miR-103
		hsa-miR-107
		hsa-miR-145
MLL3 SNCAIP	9	hsa-miR-140-5p
		hsa-miR-216a
		hsa-miR-488
		hsa-miR-590-5p
		hsa-miR-200a
		hsa-miR-544
		hsa-miR-136
		hsa-miR-141
		hsa-miR-154
MLL3 MYCN	8	hsa-miR-130b
		hsa-miR-520b
		hsa-miR-520c-3p
		hsa-miR-199a-5p
		hsa-miR-520d-3p
		hsa-miR-373
		hsa-miR-302e
		hsa-miR-199b-5p
SNCAIP ZMYM3	5	hsa-miR-542-3p
		hsa-miR-384
		hsa-miR-346
		hsa-miR-150
		hsa-miR-135a
MYCN SNCAIP	2	hsa-miR-124
		hsa-miR-506
MYCN ZMYM3	6	hsa-miR-34c-5p
		hsa-miR-29a
		hsa-miR-505
		hsa-miR-29c
		hsa-miR-34a
		hsa-miR-29b
KDM6A	18	hsa-miR-376b
		hsa-miR-146a
		hsa-miR-342-3p
		hsa-miR-208b
		hsa-miR-455-5p
		hsa-miR-758
		hsa-miR-431
		hsa-miR-187
		hsa-miR-155
		hsa-miR-137
		hsa-miR-153
		hsa-miR-383
		hsa-miR-376a
		hsa-miR-338-3p
		hsa-miR-499-5p
		hsa-miR-146b-5p
		hsa-miR-142-3p
		hsa-miR-18a
MLL3	22	hsa-miR-128
		hsa-miR-99b
		hsa-miR-216b
		hsa-miR-148a
		hsa-miR-653
		hsa-miR-127-3p
		hsa-miR-192
		hsa-miR-222
		hsa-miR-221
		hsa-miR-27b
		hsa-miR-374a
		hsa-miR-490-3p
		hsa-miR-27a
		hsa-miR-335
		hsa-miR-152
		hsa-miR-130a
		hsa-miR-148b
		hsa-miR-496
		hsa-miR-99a
		hsa-miR-599
		hsa-miR-217
		hsa-miR-215
SNCAIP	25	hsa-miR-149
		hsa-miR-339-5p
		hsa-miR-197
		hsa-miR-24
		hsa-miR-22
		hsa-miR-324-5p
		hsa-miR-21
		hsa-miR-491-5p
		hsa-miR-125a-3p
		hsa-miR-212
		hsa-miR-96
		hsa-miR-504
		hsa-miR-708
		hsa-miR-135b
		hsa-miR-219-5p
		hsa-miR-425
		hsa-miR-874
		hsa-miR-328
		hsa-miR-218
		hsa-miR-223
		hsa-miR-378
		hsa-miR-28-5p
		hsa-miR-132
		hsa-miR-224
		hsa-miR-185
ZMYM3	11	hsa-miR-125b
		hsa-miR-485-5p
		hsa-miR-125a-5p
		hsa-miR-204
		hsa-miR-329
		hsa-miR-196a
		hsa-miR-196b
		hsa-miR-362-3p
		hsa-miR-31
		hsa-miR-191
		hsa-miR-211
MYCN	15	hsa-miR-193a-3p
		hsa-let-7e
		hsa-let-7c
		hsa-let-7d
		hsa-let-7g
		hsa-miR-202
		hsa-miR-122
		hsa-miR-193b
		hsa-let-7i
		hsa-miR-422a
		hsa-miR-33b
		hsa-let-7b
		hsa-let-7f
		hsa-let-7a
		hsa-miR-98
